# Supplementary material for: Multi-omics analysis dissects the genetic architecture of seed coat content in Brassica napus
Source: Genome Biol. 2022 Mar 28;23:86. doi: 10.1186/s13059-022-02647-5 (PMC8962237; doi:10.1186/s13059-022-02647-5)
Supplement: Supplementary file 2 — Additional file 2: Table S1 to Table S23. [file 13059_2022_2647_MOESM2_ESM.xlsx]

## Sheet: Table S1
Table S1. Summary of accessions for GWAS (DNA sequencing was performed by Tang et al. 2021)
Sample ID	Germplasm name	Origin
4	Norin42	Japan
8	H-6	Japan
10	Yan81-2	Chongqing (China)
12	28887	Chongqing (China)
14	Qianyou4	Guizhou (China)
16	Qianyou331	Guizhou (China)
18	Enyou73-1-2	Chongqing (China)
22	880101	Chongqing (China)
24	Swu40	Chongqing (China)
26	Swu42	Chongqing (China)
30	Swu44	Chongqing (China)
34	Swu46	Chongqing (China)
36	Swu47	Chongqing (China)
40	Swu48	Chongqing (China)
42	Swu52	Chongqing (China)
44	Swu53	Chongqing (China)
46	Swu56	Chongqing (China)
50	Swu65	Chongqing (China)
64	Chuanyou20	Sichuan (China)
66	Chuanyou18	Sichuan (China)
70	Cy12Ny-7	Sichuan (China)
72	Cy12Q95406	Sichuan (China)
74	Cy12Q8-7	Sichuan (China)
76	Cy12Qsz06	Sichuan (China)
78	Cy12Qcwh-1	Sichuan (China)
80	Cy12Q95108	Sichuan (China)
82	Cy12Q21535-N3	Sichuan (China)
84	Cy12Pxw-4	Sichuan (China)
86	Cy12Pxw-6	Sichuan (China)
90	Cy13Pxw-17	Sichuan (China)
92	Cy14Pxw-18	Sichuan (China)
94	Cy15Pxw-31	Sichuan (China)
96	Cy16Pxw-35	Sichuan (China)
98	Cy17Pxw-58	Sichuan (China)
100	Cy18Pxw-62	Sichuan (China)
102	Cy19Pxw-65	Sichuan (China)
104	Cy20Pxw-66	Sichuan (China)
108	Cy12Gj-1	Sichuan (China)
110	Wx1025	Hunan (China)
114	Wx10296	Hunan (China)
116	Wx10315	Hunan (China)
118	10-1043	Hunan (China)
120	10-1047	Hunan (China)
122	10-1061	Hunan (China)
124	10-1070	Hunan (China)
126	10-804	Hunan (China)
128	10-1358	Hunan (China)
130	1472	Hunan (China)
132	Xiangyou13	Hunan (China)
134	Xiangyou15	Hunan (China)
138	740	Hunan (China)
142	631	Hunan (China)
146	783	Hunan (China)
148	782	Hunan (China)
150	Yb3	Hunan (China)
158	Santana	German
160	1281	Hunan (China)
162	509	Hunan (China)
166	1322	Hunan (China)
170	1321	Hunan (China)
172	7022	Hubei (China)
174	7094	Hubei (China)
176	7016	Hubei (China)
178	9F087	Hubei (China)
182	97097	Hubei (China)
184	7189	Hubei (China)
188	7037	Hubei (China)
190	Rq011	Australia
192	Rr009	Australia
196	97177	Hubei (China)
198	96021	Hubei (China)
200	96063	Hubei (China)
202	1111	Hubei (China)
204	1570	Hubei (China)
206	9Bao22	Hubei (China)
208	1188	Hubei (China)
210	2354	Hubei (China)
212	2359	Hubei (China)
214	2365	Hubei (China)
218	93210	Hubei (China)
222	Zhongshuang4	Hubei (China)
224	Zhongshuang9	Hubei (China)
228	2011-6200	Hubei (China)
230	2011-6308	Hubei (China)
232	2011-7103	Hubei (China)
234	2012-11526	Hubei (China)
238	2012-3546	Hubei (China)
240	2012-4531	Hubei (China)
242	2012-5086	Hubei (China)
244	2012-5113	Hubei (China)
246	2012-8327	Hubei (China)
248	2012-8355	Hubei (China)
250	2012-8380	Hubei (China)
252	2012-8998	Hubei (China)
256	2012-9354	Hubei (China)
258	2012-9380	Hubei (China)
260	2012-9478	Hubei (China)
264	2012-K8053	Hubei (China)
266	R2	Hubei (China)
268	Xiwang106	Hubei (China)
270	Yangguang198	Hubei (China)
272	Yangguang209	Hubei (China)
276	L135	Hubei (China)
280	L137	Hubei (China)
282	L138	Hubei (China)
284	L139	Hubei (China)
286	L140	Hubei (China)
288	Huayou2	Hubei (China)
290	Major	France
292	Huashuang2	Hubei (China)
294	Aurora	German
296	Huayou13	Hubei (China)
298	Rucabo	German
304	Ningyou1	Jiangsu(China)
308	11-9-700	Hubei (China)
310	11-9-701	Hubei (China)
314	11-9-703	Hubei (China)
316	11-9-704	Hubei (China)
318	11-9-705	Hubei (China)
322	11-9-707	Hubei (China)
324	11-P63-5	Hubei (China)
326	11-P63-8	Hubei (China)
328	11-P63-3	Hubei (China)
330	11-P67	Hubei (China)
334	42666	Hubei (China)
336	42667	Hubei (China)
338	42668	Hubei (China)
340	42672	Hubei (China)
342	10-32	Hubei (China)
344	10-33	Hubei (China)
346	10-34	Hubei (China)
348	42645	Hubei (China)
350	42646	Hubei (China)
352	11-7-103	Hubei (China)
354	11-7-117	Hubei (China)
356	11-7-125	Hubei (China)
362	7-7766-74	Hubei (China)
364	P18	Hubei (China)
368	Shengguang77	Hubei (China)
370	Jiayu17	Hubei (China)
372	Jiayu25	Hubei (China)
374	Jiayu16	Hubei (China)
376	Jiayu31	Hubei (China)
378	Huashuang5	Hubei (China)
384	Huashuang128	Hubei (China)
386	Jia904	Hubei (China)
388	Jia908	Hubei (China)
390	Jiapf190	Hubei (China)
392	Jia915	Hubei (China)
396	Jia951	Hubei (China)
398	Jia917	Hubei (China)
404	Jiayu05	Hubei (China)
406	Jia963	Hubei (China)
408	Huyou17	Shanghai (China)
412	Huyou12	Shanghai (China)
414	Ningyou18	Jiangsu (China)
416	Ningyou16	Jiangsu (China)
420	Ningyou12	Jiangsu (China)
422	Shilijia	Jiangsu (China)
428	Yangyou6	Jiangsu (China)
430	Yangyou5	Jiangsu (China)
432	Zhengyou3	Jiangsu (China)
434	Hongyou3	Jiangsu (China)
436	Suyou1	Jiangsu (China)
438	Zheyou18	Zhejiang (China)
442	Zheshuang8	Zhejiang (China)
444	Zheyou758	Zhejiang (China)
446	Huyou14	Shanghai (China)
448	Huyou18	Shanghai (China)
450	Huyou19	Shanghai (China)
454	Zheyou21	Zhejiang (China)
456	Zheshuang6	Zhejiang (China)
458	Wanyou15	Anhui (China)
460	Wanyou16	Anhui (China)
462	Wanyou20	Anhui (China)
466	Agrev012	German
468	Agrev019	German
470	Agrev021	German
472	Topas	Sweden
474	Cyclon	United_Kingdom
476	We-241	Canada
478	Si-242	Canada
480	Zh-243	Canada
484	D2	Danmark
486	D3	Danmark
490	11-985	Qinghai (China)
498	11-1184	Qinghai (China)
504	10-847	Qinghai (China)
506	11-1124	Qinghai (China)
508	Shan2B	Shanxi (China)
512	P113	Shanxi (China)
516	P310	Shanxi (China)
520	P668	Shanxi (China)
522	P685	Shanxi (China)
524	A117	Shanxi (China)
526	A172	Shanxi (China)
530	B265	Shanxi (China)
532	A109	Shanxi (China)
534	B285	Shanxi (China)
536	C052	Shanxi (China)
538	Gy270	Shanxi (China)
540	Gy282	Shanxi (China)
542	Gy284	Shanxi (China)
544	B262	Henan (China)
546	A82	Jiangxi (China)
548	A98	Shanxi (China)
550	B414	Xinjiang (China)
554	A97	Sichuan (China)
556	A148	Sweden
558	B431	Danmark
560	08-P35	Hubei (China)
566	09-P36	Hubei (China)
568	09-P37	Hubei (China)
570	10-P10	Hubei (China)
574	11-P30	Hubei (China)
576	12-P24	Hubei (China)
578	12-P25	Hubei (China)
582	03II3B	Gansu (China)
584	03I32B	Gansu (China)
586	964	Gansu (China)
590	Gl302-1	Gansu (China)
592	06T9F	Gansu (China)
594	Longyou2	Gansu (China)
600	9852	Gansu (China)
602	9801C	Gansu (China)
604	986	Gansu (China)
608	Wu164	Gansu (China)
610	Longyou4	Gansu (China)
614	06H7	Gansu (China)
618	Swu01	Hubei (China)
620	Swu2	Chongqing (China)
622	Imc103	Chongqing (China)
624	O-136	Chongqing (China)
626	Sophia	unknown
628	Ca-318	German
630	Conny	Sweden
634	Wase Chousen	Japan
638	Nakaee Chousen	Japan
640	Cat.No.117	Union of Soviet
642	90750	Chongqing (China)
644	Norin43	Japan
648	Youyan2	Guizhou (China)
654	Swu41	Chongqing (China)
656	Swu49	Chongqing (China)
658	Swu54	Chongqing (China)
660	Swu57	Chongqing (China)
668	Swu63	Chongqing (China)
670	Swu64	Chongqing (China)
672	Swu66	Chongqing (China)
678	Swu69	Chongqing (China)
680	Swu70	Chongqing (China)
682	Swu71	Chongqing (China)
688	Swu76	Chongqing (China)
690	Swu77	Chongqing (China)
692	Swu80	Chongqing (China)
694	Swu81	Chongqing (China)
696	Swu84	Chongqing (China)
698	Swu85	Chongqing (China)
700	Swu97	Chongqing (China)
702	Swu88	Chongqing (China)
714	Swu96	Chongqing (China)
716	Swu99	Chongqing (China)
718	Swu100	Chongqing (China)
720	Swu102	Chongqing (China)
722	Swu103	Chongqing (China)
724	Swu104	Chongqing (China)
732	Swu111	Chongqing (China)
736	Swu113	Chongqing (China)
740	Zhongshuang10	Hubei (China)
742	Zhongshuang6	Hubei (China)
746	Zhongshuang12	Hubei (China)
750	Fuyou4	Heilongjiang(China)
752	Zhen3736	Jiangsu (China)
754	Zhenyou6	Jiangsu (China)
760	Huyou21	Shanghai (China)
762	Zheshuang3	Zhejiang (China)
764	L385	Zhejiang (China)
772	L389	Jiangsu (China)
776	Yangyou4	Jiangsu (China)
780	L393	Shanghai (China)
784	L395	Shanghai (China)
786	L396	Zhejiang (China)
788	L397	Zhejiang (China)
798	L402	Hubei (China)
800	Huahang901	Hubei (China)
802	Yangj6711	Jiangsu (China)
804	Yan6055	Jiangsu (China)
808	L407	Hubei (China)
810	Zheyou17	Zhejiang (China)
814	Zhongyou821	Hubei (China)
816	Qinyou1	Shanxi (China)
818	Weilong88	Hubei (China)
820	Yanyou2	Jiangsu (China)
822	Qinyou5	Shanxi (China)
824	Suyou4	Jiangsu (China)
826	Fengyou9	Henan (China)
828	De68-12	Anhui (China)
830	Monty	Australia
834	L420	Jiangsu (China)
836	L421	Jiangsu (China)
840	Helios	Denmark
846	Qing662	Hubei (China)
848	699	Hubei (China)
852	Zhongshuang2	Hubei (China)
858	Wh-15	Hubei (China)
860	Wh-17	Hubei (China)
862	Wh-19	Hubei (China)
864	Wh-20	Hubei (China)
868	Wh-24	Hubei (China)
876	Wh-28	Hubei (China)
878	Wh-29	Hubei (China)
880	Wh-30	Hubei (China)
888	Wh-38	Hubei (China)
890	Wh-41	Hubei (China)
892	Wh-42	Hubei (China)
896	Wh-45	Hubei (China)
898	Wh-49	Hubei (China)
900	Wh-50	Hubei (China)
902	Wh-55	Hubei (China)
906	Wh-57	Hubei (China)
908	Wh-58	Hubei (China)
912	Wh-60	Hubei (China)
914	Wh-61	Hubei (China)
918	Wh-63	Hubei (China)
920	Wh-81	Hubei (China)
922	Wh-83	Hubei (China)
924	Wh-85	Hubei (China)
926	Wh-88	Hubei (China)
928	Wh-93	Hubei (China)
930	Wh-95	Hubei (China)
932	Wh-100	Hubei (China)
934	Wh-127	Hubei (China)
936	Yuyou1	Henan (China)
938	Cobra	German
946	Huayou12	Hubei (China)
948	Cubs Root	Korea
950	Huayou10	Hubei (China)
952	Bienvenu	France
954	Shengliyoucai	Japan
956	Erake	Poland
958	Taisetsu	Japan
960	Cresor	France
962	Daichousen	Japan
964	Comet	Sweden
966	Niklas	Denmark
968	Askari	German
980	Y2	Shanghai (China)
986	Huyou3	Shanghai (China)
988	Y6	Shanghai (China)
990	Y7	Shanghai (China)
992	Y8	Shanghai (China)
994	Caoyou2	Shanghai (China)
996	L503	Shanghai (China)
998	Y14	Jiangsu (China)
1002	Y16	Jiangsu (China)
1004	Y17	Jiangsu (China)
1010	Ningyou8	Jiangsu (China)
1012	Ningyou6	Jiangsu (China)
1014	Y32	Jiangsu (China)
1020	Peixuan170	Jiangsu (China)
1022	Guangde138	Anhui (China)
1024	Guangde8104	Anhui (China)
1026	Y38	Anhui (China)
1028	Guangde761	Anhui (China)
1030	Y40	Anhui (China)
1032	Chu610	Anhui (China)
1034	Chu107	Anhui (China)
1036	Su84-6	Anhui (China)
1038	Y44	Anhui (China)
1040	Chuyou1	Anhui (China)
1042	Y46	Anhui (China)
1044	Jie65-1	Zhejiang (China)
1046	Shenhuang1	Shanghai (China)
1050	Y61	Zhejiang (China)
1052	Zaofeng1	Zhejiang (China)
1054	15-6-2571-3	Hubei (China)
1060	15-6-3404-3	Hubei (China)
1062	15-6-3411-1	Hubei (China)
1064	15-6-3417-2	Hubei (China)
1066	15-6-3424-1	Hubei (China)
1068	15-6-3518-4	Hubei (China)
1072	15-6-5557-4	Hubei (China)

## Sheet: Table S2
Table S2. Summary of accessions for RNA sequencing (RNA-seq was performed by Tang et al. 2021)
Sample ID	20 DAF				40 DAF
	Unique mapping rate	TIN (mean)	TIN (median)	TIN (stdev)	Unique mapping rate	TIN (mean)	TIN (median)	TIN (stdev)
4	0.8725	84.6671	90.5309	16.0651	0.7171	81.5426	86.5805	15.5058
8	0.8809	85.2223	90.8182	15.5719	0.7451	83.5185	88.8032	15.2764
10	0.8666	83.0907	88.7921	16.5025	0.7134	82.5202	88.0346	15.8977
14	0.8698	82.6597	88.3613	16.4544	0.716	82.6029	87.9155	15.549
18	0.8688	82.3291	87.8964	16.2298	0.7271	82.0122	87.246	15.5909
22	0.8544	82.6008	88.2876	16.3976	0.7283	82.1559	87.7502	16.2907
30	0.865	83.4303	88.843	15.8868	0.7388	82.8353	88.1307	15.383
34	0.8685	82.7542	88.1747	16.054	0.7241	82.4024	87.6363	15.4141
42	0.855	82.7981	88.4083	16.1835	0.7126	82.5993	87.9382	15.7014
44	0.8639	82.81	88.0535	15.8003	0.75	83.49	88.904	15.442
66	0.8807	84.8264	90.6581	16.0415	0.7293	82.4895	87.7864	15.542
70	0.8772	82.5534	88.5955	17.1792	0.757	83.5124	88.8763	15.4207
74	0.8796	84.6009	90.3289	16.055	0.7087	82.4034	87.5968	15.4841
76	0.8756	83.8382	89.3991	15.9958	0.7152	82.4265	87.7805	15.6952
80	0.8867	84.7226	90.3082	15.5795	0.7119	83.0779	88.3676	15.2904
82	0.8828	84.5853	90.3553	16.0252	0.6743	82.5922	87.9257	15.6864
84	0.8854	84.4338	90.2237	16.0299	0.704	83.0665	88.4723	15.5579
86	0.8809	84.5877	90.1725	15.655	0.729	83.3405	88.6646	15.4
90	0.8822	84.9753	90.8475	16.0069	0.7091	82.8029	88.2129	15.6258
92	0.8779	85.1904	90.7907	15.5483	0.7069	82.9855	88.5507	15.7574
94	0.8762	84.42	89.9247	15.7718	0.708	82.8964	88.0623	15.3757
96	0.8842	85.4312	91.4182	15.9976	0.7159	82.7569	88.0775	15.4808
98	0.8837	84.0712	89.7661	15.9922	0.7566	83.0751	88.3384	15.3385
100	0.8854	85.2851	91.1699	15.8225	0.7065	83.4218	88.9812	15.6518
108	0.8821	84.6316	90.4894	16.1129	0.7038	82.1706	87.5274	15.7158
114	0.8401	83.1077	88.6921	16.1018	0.7066	83.1339	88.4746	15.3873
126	0.8571	84.5312	90.4651	16.2672	0.7035	82.4626	87.8454	15.6762
128	0.8491	85.2621	90.6598	15.1878	0.7112	83.3328	88.6004	15.3029
130	0.8391	83.7636	89.5126	16.2166	0.6953	82.8675	88.1204	15.4705
134	0.8546	83.7528	89.5811	16.3793	0.7047	81.9951	87.2469	15.669
142	0.8552	84.5664	90.2231	15.8806	0.6707	82.4353	87.6848	15.5353
146	0.8577	84.5384	90.4309	16.1333	0.7001	82.4616	87.8921	15.7591
150	0.8233	84.4456	90.0592	15.769	0.6923	82.4717	87.9643	15.6906
158	0.8532	83.9815	89.6413	16.043	0.7012	83.1633	88.5977	15.5077
160	0.8725	83.7662	89.5026	16.2122	0.6659	82.148	87.639	15.8794
170	0.8703	83.405	89.0316	16.152	0.6539	81.9882	87.5111	15.9948
176	0.8757	84.2959	90.1009	16.1493	0.6924	82.5898	88.1333	15.7954
178	0.8742	84.773	90.4713	15.8075	0.7265	83.1032	88.5281	15.5176
182	0.8699	83.9212	89.3494	15.7237	0.6982	83.053	87.9827	14.8479
184	0.8714	82.8893	88.6313	16.4846	0.7021	82.4055	87.7972	15.7082
188	0.8775	83.8978	89.6091	16.0824	0.715	82.4034	87.6448	15.4853
190	0.8696	84.1101	89.7079	16.0841
192	0.8786	84.3121	90.1296	16.1264	0.7086	82.6755	87.855	15.2978
198	0.8745	84.4092	90.4768	16.3941	0.7296	83.2245	89.1945	16.3256
200	0.8768	85.4986	91.3536	15.7708	0.7424	83.8322	89.4138	15.5996
206	0.8722	83.9855	89.7317	16.0153	0.7504	84.3055	89.7435	15.3099
210	0.8769	85.3374	91.0545	15.6441	0.7632	84.294	89.8053	15.4619
212	0.8833	85.3809	91.3248	15.9379	0.7328	84.0149	89.867	15.8976
218	0.8843	85.9262	91.8386	15.833	0.7415	83.4144	88.8914	15.5548
230	0.8809	85.9478	91.7863	15.6597	0.7403	83.8888	89.2617	15.2927
232	0.8733	85.7401	91.6649	15.8778	0.7362	83.5586	89.0655	15.5082
234	0.868	85.124	90.8467	15.7583	0.7511	84.351	89.8832	15.3619
238	0.8829	85.3945	91.6483	16.3595	0.7104	82.3051	87.9672	16.1146
242	0.8768	85.8301	91.6608	15.6786	0.7148	83.0409	88.3726	15.3989
244	0.8819	85.9421	91.6684	15.5329	0.7576	82.7129	88.7313	16.4167
248	0.8856	86.2153	92.1399	15.7743	0.7487	84.2189	89.8184	15.5673
250	0.8827	85.8344	91.783	15.8553	0.7243	84.1685	89.6943	15.3702
252	0.8788	86.434	92.1979	15.4712	0.7599	83.7406	89.0596	15.1844
256	0.8788	84.081	89.7967	16.2595	0.737	83.7208	89.2803	15.5562
258	0.8804	85.6356	91.2262	15.379	0.7686	84.3277	89.5393	14.917
260	0.8742	85.4342	91.0881	15.5368	0.7369	84.1705	89.6316	15.3289
264	0.8724	84.9269	90.8065	16.0622	0.7366	83.1858	88.7645	15.7433
266	0.8784	85.2154	91.1368	15.9715	0.7436	83.0163	88.5182	15.8037
270	0.8667	85.0672	90.8006	15.919	0.7639	83.3709	88.6503	15.3222
272	0.8682	85.4984	91.1839	15.4415	0.7731	84.0952	89.3952	15.155
282	0.8683	85.881	91.4933	15.3216	0.7171	83.9249	89.3646	15.4325
286	0.872	85.4491	91.3725	15.8616	0.7364	82.6173	88.0637	15.7423
290	0.8821	85.3202	91.2001	15.8369	0.6994	83.2789	88.6145	15.333
294	0.8838	84.0511	90.2276	16.8238	0.7418	83.5996	88.9192	15.2086
298	0.8783	86.2605	92.1902	15.7978	0.7435	83.9759	89.3196	15.2139
318	0.8771	86.1445	91.8351	15.4369	0.7537	84.0587	89.3467	15.0744
324	0.8767	85.8076	91.4376	15.4523	0.7464	83.7714	89.0184	15.1157
326	0.8742	87.3899	93.1302	15.2272	0.7447	84.0257	89.3457	15.1883
328	0.8709	85.4761	91.434	16.1969	0.75	83.1092	88.5843	15.6988
330	0.8815	86.3849	92.2097	15.5664	0.7615	83.4342	88.854	15.4539
340	0.8819	86.2371	92.2376	15.8485	0.7317	81.8714	87.0527	15.481
342	0.8772	85.9643	91.5974	15.484	0.749	83.6133	88.7221	15.1095
348	0.8809	85.7661	91.3846	15.4404	0.7415	83.0001	88.397	15.5212
350	0.8798	84.6016	90.2799	15.7305	0.7453	84.2236	89.5764	15.097
354	0.885	85.9618	91.766	15.6219	0.7314	83.3114	88.6123	15.3571
364	0.8815	85.6928	91.3734	15.5124	0.7177	83.0053	88.3156	15.4415
370	0.8816	85.4851	91.2493	15.6961	0.7279	83.6964	89.2249	15.554
374	0.8814	87.2172	92.7867	15.0253	0.7364	83.3104	88.6376	15.3813
376	0.883	85.1541	91.0526	16.0762	0.7225	82.7907	88.0253	15.4903
390	0.8806	85.4114	91.1936	15.7699	0.7667	83.1684	88.313	15.0895
396	0.8795	84.7663	90.7175	16.2399	0.7637	82.6097	88.0702	15.7533
398	0.875	85.96	92.1246	16.1879	0.7494	82.4815	87.7478	15.6129
404	0.8753	84.7131	90.4816	16.1085	0.7635	82.5512	87.8845	15.6701
408	0.8836	86.1092	91.8373	15.5405	0.7457	82.9048	88.0085	15.1696
412	0.8788	85.8305	91.4435	15.3874	0.7648	83.8564	89.0044	14.9888
414	0.8822	85.8959	91.5312	15.5013	0.7886	83.2948	88.4434	15.1979
416	0.8809	86.0598	91.61	15.3166	0.7758	83.2862	88.427	15.2168
420	0.8829	85.2871	91.1613	16.0201	0.7307	82.1091	87.4367	15.7303
428	0.8787	85.0106	90.4517	15.0631	0.7559	83.7101	89.3685	15.8011
430	0.8787	85.4125	91.1601	15.7399	0.7437	83.1564	88.4437	15.3759
432	0.8811	86.3962	92.067	15.3929	0.7426	83.4323	88.6644	15.3158
442	0.8786	85.9209	91.7259	15.7155	0.7585	82.6497	87.6929	15.1532
444	0.8824	85.9493	91.7845	15.6822	0.7362	82.0934	87.1544	15.3645
446	0.8764	86.8256	92.3795	15.1184	0.7564	82.9879	88.0017	15.0709
448	0.881	85.3085	90.8337	15.4812	0.7601	83.7688	88.8394	14.8701
450	0.8776	85.2537	90.8353	15.5489	0.7492	84.326	89.7084	15.2147
454	0.8737	85.0718	90.6227	15.6116	0.7444	83.1234	88.1534	14.9939
456	0.8713	85.2867	90.7029	15.2711	0.7837	84.3474	89.6088	15.0435
458	0.8738	84.6066	90.2502	15.8558	0.7529	82.8978	88.2417	15.5654
460	0.872	85.73	91.3791	15.6509	0.7541	83.3446	88.5639	15.3292
462	0.8773	84.6627	90.2078	15.8964	0.7852	84.006	89.0532	14.8236
466	0.8842	84.2282	89.8791	16.079	0.763	83.4974	88.6505	15.1523
468	0.8903	85.2683	90.7309	15.4536	0.7615	83.7048	88.7548	14.8267
470	0.8798	85.288	90.8152	15.4824	0.7701	83.0013	87.9255	14.8923
472	0.8888	84.5661	90.1694	15.9158	0.7886	83.8577	89.0444	15.0339
476	0.8855	85.6461	90.963	15.1775	0.7549	83.0337	87.8852	14.765
478	0.8718	85.2412	90.931	15.8379	0.7657	82.793	88.1429	15.5237
480	0.8595	86.4109	92.319	15.621	0.7537	83.5208	88.5973	14.9496
484	0.8487	86.1763	91.9985	15.6115	0.7668	83.4426	88.6288	15.1369
486	0.8693	86.3844	92.3288	15.6915	0.7726	83.1981	88.2925	15.0852
498	0.8671	86.1318	92.2679	16.0219	0.7654	83.3019	88.5266	15.2158
504	0.884	86.3393	92.3912	15.7145	0.7728	83.708	88.8053	14.8818
512	0.8819	86.7154	92.7709	15.6651	0.7723	83.6433	88.6326	14.8489
520	0.8814	86.1851	92.3659	16.0403	0.7571	84.211	89.4355	14.9968
522	0.8849	85.3654	90.8963	15.5362	0.7555	83.1294	88.5655	15.6226
524	0.8845	84.5089	89.9095	15.6871	0.7603	83.6439	88.8179	15.0658
526	0.8818	84.5973	89.9481	15.5404	0.7621	83.6476	88.8605	15.0483
530	0.8806	84.5075	90.4086	16.4113	0.7483	83.2811	88.9753	15.8912
532	0.8868	85.1494	90.5931	15.5491	0.7385	83.0809	88.1075	15.0269
534	0.8786	84.907	90.4031	15.5585	0.7646	83.8462	89.0566	15.106
536	0.877	84.6749	90.1242	15.6441	0.7699	83.9808	88.9918	14.8889
538	0.8797	84.6714	90.4355	16.0901	0.7736	83.6127	89.2228	15.7263
540	0.8801	84.6749	90.1562	15.6321	0.7468	83.8872	89.1944	15.2534
542	0.8851	84.5431	89.9705	15.758	0.7629	83.3102	88.6007	15.3617
544	0.8854	84.1794	89.639	15.8579	0.7422	83.501	88.9348	15.4787
546	0.8842	84.5741	89.857	15.5305	0.7594	84.0592	89.3094	15.0483
548	0.8871	84.307	89.9924	16.1201	0.7399	83.2922	88.7808	15.6076
554	0.8867	84.9038	90.5173	15.8906	0.7841	84.8128	90.1063	15.0014
556	0.8816	84.6786	90.5763	16.2354	0.7655	84.2295	89.5955	15.113
558	0.8885	84.177	89.6678	15.9819	0.7771	84.1231	89.5541	15.3196
560	0.8891	85.2223	90.5927	15.4513	0.7535	84.0479	89.2829	14.9839
566	0.8836	82.3256	88.4881	17.41	0.7683	82.8153	88.7606	16.4922
568	0.883	83.5689	88.9138	16.0094
570	0.8815	83.9604	89.5717	16.1749	0.7528	84.3303	89.3418	14.704
576	0.8853	84.2198	90.2411	16.608	0.7432	82.9041	88.5906	16.0036
578	0.8859	84.5679	90.2216	15.9283	0.7458	83.5923	88.8228	15.2096
584	0.8834	83.4632	89.12	16.2635	0.7738	84.2097	89.6745	15.3695
590	0.8774	83.5058	88.9493	16.086	0.783	84.3437	90.1167	15.8143
592	0.8882	83.5763	89.0148	16.0472	0.7664	84.1963	89.6194	15.2363
594	0.8812	85.1739	90.6927	15.6536	0.7622	84.1316	89.4131	15.0778
610	0.8773	84.753	90.2136	15.6699	0.7803	84.0294	89.2913	15.1486
614	0.881	83.8803	89.5931	16.2782	0.7693	83.4433	88.9596	15.6353
622	0.8839	84.6765	90.15	15.8008	0.7824	83.7027	88.7882	14.9497
624	0.8784	84.9684	90.6541	15.9467	0.7561	83.7319	89.0963	15.4085
626	0.8838	85.1428	90.7439	15.8122	0.7659	84.3415	89.7412	15.2553
628	0.8866	85.0689	90.4518	15.5313	0.7599	84.0775	89.179	14.8546
634	0.8843	85.5223	91.0724	15.6824	0.7582	84.137	89.4228	15.0885
638	0.8804	85.0174	90.7015	15.8137	0.7566	84.2158	89.6424	15.3396
640	0.8801	86.4927	92.4591	15.8444	0.7627	83.9811	89.4558	15.4202
642	0.8743	85.2982	91.0293	15.9148	0.7979	84.2338	89.4543	15.0849
644	0.8741	83.062	88.7982	16.4452	0.7416	82.3829	87.8483	15.8014
648	0.8686	46.7708	42.3841	24.4745	0.7484	83.45	88.9205	15.52
654	0.881	85.5011	91.1235	15.6767	0.7621	83.7221	88.9091	15.0793
656	0.8796	85.2832	90.9466	15.7777	0.7689	82.5208	87.9436	15.8038
660	0.879	83.5335	89.0506	16.1572	0.735	83.1251	88.3349	15.293
668	0.8775	84.7114	90.3871	15.9606	0.744	84.5957	89.6931	14.6748
670	0.8818	85.0582	90.7754	15.8042	0.7306	83.441	88.8259	15.3314
672	0.8831	84.861	90.2281	15.6038	0.7403	84.1502	89.2879	14.9146
680	0.8844	85.0977	90.8262	15.9115	0.7442	83.4127	88.8301	15.5094
682	0.8882	85.492	90.9532	15.3725	0.7536	84.2461	89.4367	14.9374
688	0.8802	84.0865	89.5694	16.0082	0.734	82.8893	88.2731	15.6225
690	0.8828	84.7844	90.3319	15.8105	0.7689	83.8932	89.1752	15.1641
696	0.8777	84.7074	90.1373	15.6723	0.7289	82.4224	87.3963	15.1951
700	0.8838	84.8981	90.2884	15.5102	0.7293	83.08	88.2638	15.2023
702	0.8833	84.2777	89.6523	15.648	0.7889	82.9514	87.942	15.0316
724	0.8754	85.0752	90.6077	15.6186	0.7702	82.6139	87.6979	15.23
740	0.875	84.7264	90.42	15.9282	0.7554	82.2793	87.4784	15.5668
752	0.8814	84.6389	90.2031	15.8814	0.7605	83.5312	88.7459	15.1309
762	0.8826	84.1441	89.5214	15.6974	0.7469	82.643	88.1425	15.82
764	0.8801	85.3629	90.762	15.4218	0.7853	84.0648	89.305	15.0529
780	0.8824	85.2808	90.9142	15.7475	0.7424	83.4624	88.9181	15.5463
784	0.8816	85.2577	90.6652	15.483	0.7882	83.8372	89.0289	15.0774
786	0.8785	84.8824	90.6427	16.001	0.76	83.0615	88.3362	15.4082
798	0.8776	85.5061	91.1767	15.6638	0.788	83.4909	88.3753	14.7351
800	0.8742	85.1935	90.799	15.779	0.7618	83.945	89.0491	14.9342
802	0.8824	85.5716	91.3377	15.6102	0.7503	83.1271	88.4814	15.4523
808	0.886	85.2341	90.7176	15.4744	0.7659	84.0969	89.1119	14.731
810	0.8887	85.3549	90.9855	15.4932	0.7821	83.9146	89.08	14.969
816	0.8906	85.6455	91.1046	15.233	0.7436	83.5338	88.4615	14.7604
818	0.8826	85.4787	91.1065	15.5285	0.7601	83.3619	88.5773	15.2174
820	0.8875	85.6528	91.4602	15.6333	0.7609	83.5547	88.6403	15.0163
822	0.89	84.1701	89.5546	15.439	0.7448	82.7991	87.8501	15.106
826	0.8705	86.193	91.7697	15.1886	0.7637	83.207	88.097	14.805
828	0.8869	85.5694	91.1422	15.5448	0.7674	83.1887	88.1966	14.9273
830	0.877	84.9738	90.4937	15.602	0.7636	82.8404	87.7813	14.9359
836	0.8822	85.3572	91.1943	15.9558	0.7621	83.1431	88.129	14.9433
840	0.88	85.1789	91.2512	16.2721	0.775	83.6131	88.8711	15.279
846	0.8735	84.7183	90.5201	16.0104	0.7676	83.0789	88.2001	15.0799
858	0.8765	85.303	90.9099	15.6155	0.7809	83.7285	88.6549	14.7123
860	0.8732	84.5227	90.4661	16.3527	0.7485	81.8403	86.8819	15.4413
862	0.8773	84.3662	89.9485	15.8291	0.7606	82.0356	87.0345	15.2012
864	0.874	84.5215	90.7678	16.7414	0.7589	82.403	87.7457	15.6352
876	0.8808	85.2622	91.0568	15.9437	0.7543	82.266	87.5185	15.6252
878	0.884	84.5664	90.0372	15.5869	0.7525	82.4713	87.3343	14.8991
888	0.8719	83.7701	89.8451	16.5696	0.7654	82.5775	87.5263	15.0003
890	0.8429	85.0052	91.3333	16.684	0.763	80.3985	86.0311	16.7092
892	0.8825	84.2745	90.4472	16.7001	0.7584	82.5269	88.0085	15.7569
896	0.8828	85.3706	91.0714	15.6865	0.7545	82.6117	87.6718	15.1783
898	0.8781	84.8296	90.8055	16.1327	0.7434	82.1055	87.2249	15.3901
900	0.8805	85.4069	91.2623	15.9185	0.7445	82.3951	87.6576	15.5544
902	0.888	85.7637	91.5649	15.7126	0.7604	82.7593	87.8783	15.1758
906	0.8883	85.7695	91.5545	15.706	0.759	82.4222	87.197	14.9347
908	0.8862	85.6955	91.3672	15.5039	0.7405	81.825	86.6792	15.1853
912	0.8907	85.2336	91.0249	15.8285	0.7369	82.3211	87.3496	15.3474
914	0.8848	85.7454	91.6486	15.8443	0.7504	82.8546	88.1389	15.4909
922	0.8855	85.1893	90.9995	15.8574	0.6946	82.0184	87.0473	15.3487
924	0.8839	85.1259	90.9362	15.9892	0.7419	82.3398	87.6775	15.7442
926	0.886	85.6182	91.3883	15.7495	0.7519	82.9954	88.0981	15.2057
928	0.8803	85.6384	91.6191	15.9668	0.6997	82.8717	87.7723	14.7889
930	0.8832	85.5276	91.3778	15.7964	0.7577	82.7222	88.1559	15.7405
932	0.8828	85.6948	91.2074	15.3326	0.7725	82.3661	87.502	15.5616
934	0.8858	84.8348	91.1665	16.7515	0.7648	83.4421	88.4263	14.8855
936	0.8838	85.734	91.4491	15.5392	0.7582	82.7743	87.9259	15.333
938	0.8865	86.3091	92.0251	15.5058
946	0.54	85.606	91.411	15.615	0.7626	82.8737	87.9828	15.1846
948	0.8745	82.594	88.3536	16.5516	0.7375	82.196	87.2496	15.3452
954	0.8472	81.9401	87.7658	16.8081	0.7228	81.5751	86.7118	15.7064
956	0.8802	83.9747	89.7565	16.1614	0.7559	83.9535	88.9526	14.8153
958	0.8733	83.9992	89.7805	16.1301	0.7179	82.2908	87.2617	15.1449
960	0.894	85.5334	91.3184	15.8042	0.7571	83.0805	88.2048	15.2017
962	0.8909	84.6777	91.1603	16.9301	0.7249	81.6113	87.1774	16.1677
964	0.8785	84.6589	90.3116	15.7226	0.7318	82.7904	87.6507	14.8728
966	0.8796	84.1944	89.8263	15.839	0.7468	82.2358	87.3094	15.3349
968	0.8779	83.9218	90.0828	16.691
980	0.8523	84.4844	90.7877	16.7659	0.7335	82.4852	87.9048	15.7453
988	0.8595	84.8724	90.7686	15.998	0.7512	83.364	88.6032	15.2545
990	0.8824	85.3051	91.017	15.6803	0.7438	83.2946	88.6863	15.5863
996	0.8669	85.9852	91.7485	15.5186	0.7313	83.1546	88.0668	14.8281
998	0.8546	84.7855	90.662	15.9849	0.7153	82.1391	87.3602	15.5667
1004	0.8813	85.5605	91.3804	15.8616	0.7542	83.3196	88.4592	15.1442
1010	0.8922	84.2935	89.8883	15.9896	0.7421	83.1283	88.4161	15.4181
1012	0.8888	85.7746	91.6416	15.808	0.7515	82.8902	88.0241	15.183
1014	0.8931	85.8403	91.4896	15.618	0.7306	82.4124	87.2842	15.0438
1020	0.8913	85.3951	91.4231	16.1372	0.7342	82.3289	87.5587	15.5606
1024	0.8892	85.4504	91.4078	16.0066	0.747	82.1849	86.9224	14.9448
1026	0.8884	84.7734	90.4426	15.9533	0.7659	82.9611	87.7685	14.706
1032	0.8912	85.8168	91.6601	15.7669	0.7456	82.2364	87.2548	15.3214
1034	0.8889	85.5445	91.2354	15.5223	0.7588	82.9697	88.3047	15.6866
1036	0.8864	85.4361	90.9955	15.496	0.7592	81.9258	86.8393	15.2965
1038	0.8855	86.0185	91.4713	15.1377	0.7634	82.685	87.8124	15.3477
1040	0.8881	85.9307	91.439	15.2922	0.7146	78.3495	83.0117	17.1979
1042	0.8802	84.6835	90.6668	16.3748	0.7387	82.2166	87.4878	15.6042
1046	0.8929	85.4286	90.8866	15.2059	0.7455	83.0587	88.0598	15.1643
1050	0.8879	85.3204	90.814	15.4179	0.7316	81.7332	86.4972	15.0857
1052	0.8712	84.6557	90.2651	15.771	0.745	81.8963	86.7724	15.518
1054	0.873	85.4447	91.4003	16.0119	0.7989	82.684	87.8244	15.5002
1060	0.8812	86.0535	91.8908	15.6331	0.744	82.81	87.9071	15.1225
1062	0.8692	85.6381	91.3671	15.6451	0.7265	83.1054	88.1557	15.0375
1064	0.8757	86.0438	91.9598	15.8212	0.7452	81.8645	86.8456	15.3607
1066	0.8851	86.1705	92.2114	15.784	0.727	82.0028	86.9469	15.2645
1068	0.8733	85.9089	92.0098	16.0804	0.7521	82.7956	87.6398	14.8828
1072	0.8673	85.1009	91.3776	16.6833	0.7482	81.3006	86.7926	16.3839

## Sheet: Table S3
Table S3. Summary of TWAS-significant genes for SCC at 20 DAF
Gene	LMM P value	FDR	Beta	Arabidopsis Gene	Annotation
BnaC03g51060D	6.93e-13	6.04e-08	0.912303	AT5G63270	RPM1-interacting protein 4 (RIN4) family protein
BnaC08g01850D	2.99e-12	1.3e-07	1.83673	AT1G06550	3-hydroxyisobutyryl-CoA hydrolase-like protein 5
BnaC06g14510D	1.52e-11	4.41e-07	1.093	AT3G53260	Phenylalanine ammonia-lyase 2
BnaC05g43050D	2.09e-11	4.56e-07	0.333396	AT3G09950	Unknown protein
BnaA05g11950D	5.12e-10	8.13e-06	0.8131	AT2G30490	Trans-cinnamate 4-monooxygenase
BnaA03g21400D	5.59e-10	8.13e-06	1.01917	AT2G46410	Transcription factor CPC
BnaC09g36580D	7.53e-10	9.38e-06	1.40488	AT5G22020	Calcium-dependent phosphotriesterase superfamily protein
BnaC08g00430D	2.4e-09	2.32e-05	0.579588	AT1G03940	Coumaroyl-CoA:anthocyanidin 3-O-glucoside-6''-O-coumaroyltransferase 1
BnaA04g16550D	2.4e-09	2.32e-05	0.732415	AT2G28625	Unknown protein
BnaC04g08190D	3.31e-09	2.77e-05	0.747406	AT2G37040	Phenylalanine ammonia-lyase 1
BnaA09g22810D	3.5e-09	2.77e-05	1.14842	AT4G09820	Transcription factor TT8
BnaC02g05070D	6.94e-09	5.04e-05	0.760399	AT5G13930	Chalcone synthase
BnaA03g60670D	8.9e-09	5.96e-05	0.881751	AT1G61720	Anthocyanidin reductase
BnaC04g41130D	1.07e-08	6.69e-05	1.17316	AT2G30490	Trans-cinnamate 4-monooxygenase
BnaC03g72460D	1.21e-08	7.01e-05	0.791904	AT2G47115	Unknown protein
BnaC08g38960D	1.53e-08	8.34e-05	0.739769	AT1G62333	Unknown protein
BnaC08g20740D	1.84e-08	9.43e-05	0.823054	AT3G49055	Uncharacterized protein
BnaA09g33560D	2.02e-08	9.78e-05	0.992199	AT3G53260	Phenylalanine ammonia-lyase 2
BnaC09g40740D	2.24e-08	0.000102794	0.685626	AT5G17220	Glutathione S-transferase F12
BnaC08g22640D	3.22e-08	0.000140445	1.22662	AT3G51240	Naringenin,2-oxoglutarate 3-dioxygenase
BnaC09g43250D	3.57e-08	0.00014824	0.86687	AT5G13930	Chalcone synthase
BnaA02g03440D	4.75e-08	0.000184138	0.691919	AT5G17220	Glutathione S-transferase F12
BnaC04g14330D	4.86e-08	0.000184138	0.785582	AT2G30490	Trans-cinnamate 4-monooxygenase
BnaC07g37670D	6.13e-08	0.000218314	0.60184	AT4G22880	Leucoanthocyanidin dioxygenase
BnaC08g24360D	6.26e-08	0.000218314	0.948344	AT3G53260	Phenylalanine ammonia-lyase 2
BnaA05g01400D	9.31e-08	0.000312168	0.51601	AT2G46410	Transcription factor CPC
BnaA01g34840D	1.15e-07	0.000364443	0.558045	AT4G21895	DNA binding
BnaC09g31650D	1.17e-07	0.000364443	0.593584	AT5G55250	Indole-3-acetate O-methyltransferase 1
BnaCnng06790D	1.45e-07	0.000432495	0.722778	AT1G09270	Importin subunit alpha-4
BnaC09g16810D	1.49e-07	0.000432495	1.00739	AT5G42370	Calcineurin-like metallo-phosphoesterase superfamily protein
BnaC01g20490D	1.59e-07	0.000447389	-0.354002	AT4G27870	Membrane protein of ER body-like protein
BnaC01g37520D	1.84e-07	0.000501827	0.589861	AT3G13660	Dirigent protein 22
BnaA03g14010D	2.19e-07	0.000578207	0.59517	AT2G30490	Trans-cinnamate 4-monooxygenase
BnaA07g18120D	2.33e-07	0.000596046	0.673912	AT3G59030	Protein TRANSPARENT TESTA 12
BnaA08g27280D	2.41e-07	0.000599678	0.710657	AT1G02920	Glutathione S-transferase F7
BnaCnng66150D	3.66e-07	0.000886265	0.781982	AT5G21105	Plant L-ascorbate oxidase
BnaC05g14820D	3.76e-07	0.000886265	0.816702	AT1G19190	Probable carboxylesterase 1
BnaC05g01540D	4.26e-07	0.000976759	0.73017	AT1G02920	Glutathione S-transferase F7
BnaA07g20440D	4.67e-07	0.00104262	0.697581	AT1G79180	Myb domain protein 63
BnaC07g42660D	5.28e-07	0.00114179	0.732121	AT4G30470	Cinnamoyl-CoA reductase
BnaC04g22530D	5.37e-07	0.00114179	0.664477	AT4G34470	SKP1-like protein 12
BnaA08g28670D	9.14e-07	0.00189255	0.412624	AT1G06550	3-hydroxyisobutyryl-CoA hydrolase-like protein 5
BnaA01g06120D	9.39e-07	0.00189255	-0.596149	AT4G31000	Calmodulin-binding protein 60 F
BnaA04g29510D	9.56e-07	0.00189255	0.572811	AT2G47895	Other RNA
BnaC08g26020D	1.07e-06	0.0020706	0.510131	AT3G55120	Chalcone--flavonone isomerase 1
BnaA05g07370D	1.12e-06	0.00212228	0.524269	AT2G37040	Phenylalanine ammonia-lyase 1
BnaA10g19670D	1.24e-06	0.0022925	0.579515	AT5G13930	Chalcone synthase
BnaC04g18950D	1.28e-06	0.00232301	0.528297	AT1G61720	Anthocyanidin reductase
BnaA03g48590D	1.42e-06	0.00250667	0.643397	NA	NA
BnaC08g00080D	1.44e-06	0.00250667	0.484474	AT1G02920	Glutathione S-transferase F7
BnaA10g19740D	1.51e-06	0.00257217	0.103045	AT5G13825	Unknown protein
BnaC08g39810D	1.93e-06	0.00323128	0.576882	AT1G14210	Ribonuclease T2 family protein
BnaCnng20380D	2.03e-06	0.00334023	-1.51705	AT3G56800	Calmodulin-5
BnaC03g03480D	2.1e-06	0.00339152	-0.554431	AT5G08330	Transcription factor TCP21
BnaC03g24200D	2.26e-06	0.00353002	-1.25166	AT2G43430	Hydroxyacylglutathione hydrolase 1
BnaC01g12770D	2.28e-06	0.00353002	0.60901	AT4G21480	Sugar transporter protein 12
BnaAnng19720D	2.31e-06	0.00353002	-0.354993	AT1G64480	Calcineurin B-like protein 8
BnaC03g22170D	2.48e-06	0.00373353	-0.725147	AT2G39650	Protein of unknown function (DUF506)
BnaC06g01310D	2.6e-06	0.00384533	-0.692685	AT5G45220	Disease resistance protein (TIR-NBS-LRR class) family
BnaA06g22030D	2.99e-06	0.00434124	-0.441183	AT5G62520	Probable inactive poly [ADP-ribose] polymerase SRO5
BnaA09g30660D	3.06e-06	0.00435994	0.642133	AT1G22410	Class-II DAHP synthetase family protein
BnaA10g01510D	3.1e-06	0.00435994	0.557449	AT1G02920	Glutathione S-transferase F7
BnaC08g39550D	3.22e-06	0.00444892	-0.862941	NA	NA
BnaA09g34840D	3.27e-06	0.00444892	0.896178	AT3G55120	Chalcone--flavonone isomerase 1
BnaA01g17090D	3.44e-06	0.00461305	0.645622	AT4G16600	Putative glucuronosyltransferase PGSIP7
BnaC04g14630D	3.59e-06	0.00470123	0.461985	AT1G07090	Protein LIGHT-DEPENDENT SHORT HYPOCOTYLS 6
BnaC08g35700D	3.61e-06	0.00470123	0.603211	AT2G21430	Probable cysteine proteinase A494
BnaA02g27300D	3.89e-06	0.00498201	-0.602712	AT2G03760	Cytosolic sulfotransferase 12
BnaC07g41320D	3.97e-06	0.00500907	-0.488471	AT4G28460	Unknown protein
BnaC03g16960D	4.06e-06	0.0050265	0.534497	AT2G30490	Trans-cinnamate 4-monooxygenase
BnaAnng37090D	4.1e-06	0.0050265	-0.54564	AT3G07460	Protein of unknown function
BnaA07g16060D	4.48e-06	0.00542063	0.541456	AT3G53260	Phenylalanine ammonia-lyase 2
BnaC09g04620D	4.65e-06	0.00555323	-0.548134	AT5G24030	S-type anion channel SLAH3
BnaC08g00060D	5e-06	0.00582132	0.633969	AT1G02900	Protein RALF-like 1
BnaA04g06020D	5.01e-06	0.00582132	-0.915443	AT5G02210	GCK domain-containing protein
BnaC05g42780D	5.37e-06	0.00615781	0.150047	AT3G10340	Phenylalanine ammonia-lyase 4
BnaC03g02580D	5.53e-06	0.00622591	-0.559474	AT5G06390	Fasciclin-like arabinogalactan protein 17
BnaC04g52650D	5.59e-06	0.00622591	0.675034	AT2G42860	Unknown protein
BnaC04g39880D	5.64e-06	0.00622591	0.645877	AT2G28625	Unknown protein
BnaA08g11130D	5.73e-06	0.00623724	0.0523466	AT4G34520	3-ketoacyl-CoA synthase 18
BnaC04g02100D	5.84e-06	0.00628093	-0.350101	AT2G41730	Unknown protein
BnaC09g17150D	6.23e-06	0.00661663	0.333017	AT5G42800	Dihydroflavonol-4-reductase
BnaA04g29280D	6.36e-06	0.00667873	0.467386	AT1G43080	Pectin lyase-like superfamily protein
BnaA05g07580D	6.54e-06	0.00677562	-0.376788	AT2G36800	UDP-glycosyltransferase 73C5
BnaA02g31460D	6.61e-06	0.00677562	0.311293	AT5G39130	Germin-like protein subfamily 1 member 16
BnaC07g45760D	6.77e-06	0.00686233	0.305884	AT3G55120	Chalcone--flavonone isomerase 1
BnaCnng38790D	6.88e-06	0.00688996	0.717769	AT1G28080	RING finger protein
BnaC03g02880D	7.03e-06	0.00695699	-0.360478	AT5G07120	Sorting nexin 2B
BnaC02g28770D	7.26e-06	0.00711058	0.438071	AT5G42800	Dihydroflavonol-4-reductase
BnaC04g01250D	7.81e-06	0.00756544	-0.49137	AT2G46430	Probable cyclic nucleotide-gated ion channel 3
BnaA07g11920D	7.98e-06	0.0076464	-0.399741	AT5G67310	Cytochrome P450
BnaA05g10960D	9.2e-06	0.00868899	-0.432393	AT2G32020	Acyl-CoA N-acyltransferases (NAT) superfamily protein
BnaC01g39350D	9.27e-06	0.00868899	-0.555279	AT3G08730	Serine/threonine-protein kinase AtPK1/AtPK6
BnaC09g42830D	9.53e-06	0.00883794	0.678328	AT5G14700	NAD(P)-binding Rossmann-fold superfamily protein
BnaC09g10240D	1.07e-05	0.00983879	0.0719586	AT5G06020	Plant self-incompatibility protein S1 family
BnaC06g26980D	1.11e-05	0.0100768	0.510203	AT1G65060	4-coumarate--CoA ligase 3
BnaC05g42920D	1.18e-05	0.0105426	0.205251	AT3G10150	Probable inactive purple acid phosphatase 16
BnaC01g13200D	1.2e-05	0.0105426	-0.466137	AT1G35350	Phosphate transporter PHO1 homolog 8
BnaA04g08280D	1.2e-05	0.0105426	-0.568546	AT5G37740	Calcium-dependent lipid-binding (CaLB domain) family protein
BnaC06g08930D	1.28e-05	0.0111579	0.614462	AT1G51680	4-coumarate--CoA ligase 1
BnaA07g27250D	1.31e-05	0.0112361	-0.455944	AT4G39670	ACD11 homolog protein
BnaA07g11160D	1.32e-05	0.0112361	-0.465555	AT1G20960	U5 small nuclear ribonucleoprotein helicase
BnaCnng58190D	1.39e-05	0.0117923	0.230939	AT2G34080	Cysteine proteinases superfamily protein
BnaC03g33640D	1.42e-05	0.0119352	0.448882	AT3G04280	Two-component response regulator ARR22
BnaCnng35090D	1.49e-05	0.0123765	0.586223	AT5G21105	Plant L-ascorbate oxidase
BnaAnng15360D	1.53e-05	0.0125809	0.34086	AT4G34860	Probable alkaline/neutral invertase B
BnaA09g53350D	1.65e-05	0.0134375	0.953904	AT5G42370	Calcineurin-like metallo-phosphoesterase superfamily protein
BnaA07g32550D	1.69e-05	0.0136628	0.502633	NA	NA
BnaA05g07590D	1.72e-05	0.0137706	-0.400324	AT2G36800	UDP-glycosyltransferase 73C5
BnaC03g02140D	1.8e-05	0.0142231	-0.266646	AT5G05480	Peptide-N4-(N-acetyl-beta-glucosaminyl)asparagine amidase A protein
BnaA10g13870D	1.84e-05	0.0144745	0.154155	AT5G22470	Poly [ADP-ribose] polymerase 3
BnaC03g21360D	1.87e-05	0.0145489	-0.472329	AT2G38470	Probable WRKY transcription factor 33
BnaC03g73620D	1.91e-05	0.0146314	-0.383435	AT3G13080	ABC transporter C family member 3
BnaA04g22980D	1.91e-05	0.0146314	-0.914005	AT2G39518	CASP-like protein 4D2
BnaC09g24870D	1.96e-05	0.0147642	1.26651	AT4G09820	Transcription factor TT8
BnaA10g24440D	1.97e-05	0.0147642	0.554157	AT5G06530	ABC transporter G family member 22
BnaC09g52670D	2.04e-05	0.0151404	0.557387	AT4G11655	CASP-like protein 4A4
BnaC05g43030D	2.06e-05	0.0151404	0.132758	AT3G09970	Calcineurin-like metallo-phosphoesterase superfamily protein
BnaC05g00920D	2.07e-05	0.0151404	0.214975	AT1G01020	Arv1-like protein
BnaA02g03050D	2.19e-05	0.0158897	-0.645159	AT5G16360	NC domain-containing protein-related
BnaC03g72490D	2.3e-05	0.0165352	-0.42309	AT2G47160	Boron transporter 1
BnaC03g25810D	2.35e-05	0.0167523	0.573531	AT2G46410	Transcription factor CPC
BnaC04g35470D	2.44e-05	0.0173175	0.482631	NA	NA
BnaC04g38300D	2.55e-05	0.0179399	-0.751989	AT2G26190	Calmodulin-binding family protein
BnaA04g21230D	2.61e-05	0.018173	0.52316	AT2G37040	Phenylalanine ammonia-lyase 1
BnaC05g42840D	2.69e-05	0.0185426	0.141533	AT3G10260	Reticulon-like protein B8
BnaC06g05650D	2.71e-05	0.0185426	-0.306023	AT1G52770	Phototropic-responsive NPH3 family protein
BnaCnng63430D	2.72e-05	0.0185426	-0.430621	AT3G22370	Ubiquinol oxidase 1a
BnaC03g23620D	2.82e-05	0.0190321	-0.45076	AT2G42060	Cysteine/Histidine-rich C1 domain family protein
BnaC05g42960D	2.85e-05	0.019066	0.146236	AT3G10070	Transcription initiation factor TFIID subunit 12
BnaCnng04010D	2.87e-05	0.019066	0.14496	AT3G44460	ABSCISIC ACID-INSENSITIVE 5-like protein 1
BnaC08g19360D	2.92e-05	0.0192476	-0.262378	AT1G20620	Catalase-3
BnaA09g44620D	2.94e-05	0.0192476	-0.626144	AT1G18290	Unknown protein
BnaA07g16030D	2.99e-05	0.0194699	0.532137	AT3G53230	Cell division control protein 48 homolog D
BnaC08g23660D	3.05e-05	0.0196456	-0.586762	AT3G52430	Lipase-like PAD4
BnaC05g42900D	3.07e-05	0.0196456	0.120285	AT3G10190	Probable calcium-binding protein CML36
BnaAnng18330D	3.18e-05	0.0202518	0.644818	AT1G13700	Probable 6-phosphogluconolactonase 1
BnaA09g15710D	3.57e-05	0.0225459	0.633544	AT5G42800	Dihydroflavonol-4-reductase
BnaC08g04590D	3.67e-05	0.0229449	0.955936	AT5G38820	Transmembrane amino acid transporter family protein
BnaA09g37150D	3.69e-05	0.0229449	0.352296	AT1G14580	Protein indeterminate-domain 6
BnaC03g34540D	3.72e-05	0.0229852	0.437007	AT3G06070	Unknown protein
BnaAnng03120D	3.85e-05	0.0236559	0.269643	AT3G06270	Probable protein phosphatase 2C 35
BnaC07g45100D	3.9e-05	0.0237534	0.841047	AT1G61720	Anthocyanidin reductase
BnaC03g02240D	3.95e-05	0.023933	-0.224718	AT5G05730	Anthranilate synthase alpha subunit 1
BnaA01g36270D	4e-05	0.0240437	-0.489025	AT1G61820	Beta-glucosidase 46
BnaC09g44270D	4.31e-05	0.0257303	0.134044	AT5G41460	Protein of unknown function (DUF604)
BnaC04g50810D	4.62e-05	0.0273889	0.4573	AT2G46410	Transcription factor CPC
BnaC07g47900D	4.67e-05	0.0274862	-0.485553	AT2G04050	MATE efflux family protein 5
BnaC08g08450D	4.78e-05	0.0278625	-0.85869	AT1G31800	Protein LUTEIN DEFICIENT 5
BnaA07g21320D	4.8e-05	0.0278625	-0.432134	AT1G76600	Unknown protein
BnaA07g32530D	4.9e-05	0.02827	0.402869	NA	NA
BnaA07g27260D	4.96e-05	0.02827	-0.427068	AT4G39670	ACD11 homolog protein
BnaC06g44000D	4.96e-05	0.02827	0.345811	NA	NA
BnaC04g25160D	5.08e-05	0.0286127	-0.871346	AT3G56050	Probable inactive receptor-like protein kinase
BnaC09g25430D	5.09e-05	0.0286127	-0.741267	AT4G08790	Nitrilase-like protein 2
BnaC04g04760D	5.19e-05	0.0289667	-0.710119	AT2G46090	Sphingoid long-chain bases kinase 2
BnaA03g07030D	5.28e-05	0.0292551	-0.500996	AT5G18320	Putative U-box domain-containing protein 46
BnaC05g26230D	5.33e-05	0.0292551	0.506043	NA	NA
BnaA06g04620D	5.34e-05	0.0292551	-0.869137	AT1G08140	Cation/H(+) antiporter 6A
BnaC05g18450D	5.47e-05	0.0298071	-0.224007	AT1G23090	Probable sulfate transporter 3.3
BnaC04g08440D	5.54e-05	0.029974	-0.390942	AT2G36800	UDP-glycosyltransferase 73C5
BnaC03g05320D	5.72e-05	0.0307705	-0.246643	AT5G12080	Mechanosensitive ion channel protein 10
BnaCnng56190D	5.77e-05	0.0308537	0.0674654	AT1G07705	NOT2 / NOT3 / NOT5 family
BnaC04g01110D	5.88e-05	0.0312266	-0.909206	AT2G46320	Mitochondrial substrate carrier family protein
BnaA06g00020D	5.91e-05	0.0312339	-0.414197	AT1G56060	Unknown protein
BnaA06g32990D	6e-05	0.0313817	-0.367099	AT5G57260	Cytochrome P450 71B10
BnaA05g28560D	6.01e-05	0.0313817	-0.567838	AT3G10210	SEC14 cytosolic factor family protein / phosphoglyceride transfer family protein
BnaC05g42970D	6.07e-05	0.0314699	0.195192	AT3G10060	Peptidyl-prolyl cis-trans isomerase FKBP16-4
BnaC04g02080D	6.13e-05	0.0314699	-0.380861	AT2G41730	Unknown protein
BnaA02g35750D	6.14e-05	0.0314699	-0.748586	AT1G69900	Actin cross-linking protein
BnaA08g08310D	6.2e-05	0.0315985	-0.568257	AT4G17500	Ethylene-responsive transcription factor 1A
BnaC07g45110D	6.24e-05	0.0316163	-0.522189	AT4G26300	Arginyl-tRNA synthetase
BnaA03g34270D	6.41e-05	0.032279	-0.522886	AT3G16720	RING-H2 finger protein ATL2
BnaA01g17080D	6.5e-05	0.0325611	0.539832	AT4G16600	Putative glucuronosyltransferase PGSIP7
BnaC02g38440D	6.65e-05	0.0329627	-0.409674	AT5G48230	Acetyl-CoA acetyltransferase
BnaC06g15910D	6.66e-05	0.0329627	-0.914556	AT3G56400	Probable WRKY transcription factor 70
BnaA06g06640D	6.7e-05	0.0330034	-0.453927	AT1G10820	Protein of unknown function (DUF3755)
BnaA10g30630D	6.77e-05	0.0331207	0.314587	AT5G06500	AGAMOUS-like 96
BnaC07g26230D	6.8e-05	0.0331207	1.15846	AT5G47870	Molecular function unknown
BnaC04g44350D	6.97e-05	0.0332859	-0.161023	AT2G34050	INVOLVED IN: protein complex assembly
BnaA10g19130D	6.99e-05	0.0332859	0.470253	AT5G14700	NAD(P)-binding Rossmann-fold superfamily protein
BnaAnng16520D	7.01e-05	0.0332859	-0.4247	AT3G09980	Family of unknown function (DUF662)
BnaA07g27870D	7.02e-05	0.0332859	-0.17598	AT1G69330	RING/U-box superfamily protein
BnaA04g26390D	7.05e-05	0.0332859	0.23315	AT2G45750	Probable methyltransferase PMT16
BnaA05g10930D	7.08e-05	0.0332859	-0.375429	AT2G32020	Acyl-CoA N-acyltransferases (NAT) superfamily protein
BnaC04g01120D	7.1e-05	0.0332859	-0.612055	AT2G46330	Arabinogalactan peptide 16
BnaC07g42520D	7.27e-05	0.0338618	-0.35638	AT4G30280	Probable xyloglucan endotransglucosylase/hydrolase protein 18
BnaC07g51200D	7.32e-05	0.0339135	0.328872	NA	NA
BnaC03g71290D	7.37e-05	0.0339705	-0.250687	AT5G02540	NAD(P)-binding Rossmann-fold superfamily protein
BnaC03g36480D	7.41e-05	0.0339929	-0.708214	AT3G10330	Transcription initiation factor IIB-2
BnaA03g16860D	7.57e-05	0.0345543	0.991577	AT2G36880	S-adenosylmethionine synthase 3
BnaC06g08390D	7.85e-05	0.0356156	0.608241	AT1G34790	Protein TRANSPARENT TESTA 1
BnaC06g12430D	8.07e-05	0.036185	-0.695831	AT5G38720	Unknown protein
BnaC08g27200D	8.07e-05	0.036185	0.213454	AT3G56240	Copper transport protein CCH
BnaC09g32750D	8.11e-05	0.036185	-0.460349	AT5G57560	Xyloglucan endotransglucosylase/hydrolase protein 22
BnaC05g31730D	8.14e-05	0.036185	-0.580412	AT3G20300	Protein of unknown function (DUF3537)
BnaA02g31540D	8.56e-05	0.0378601	-0.583425	AT5G26170	Probable WRKY transcription factor 50
BnaC03g02590D	8.61e-05	0.0378964	-0.319922	AT5G06440	Polyketide cyclase/dehydrase and lipid transport superfamily protein
BnaC05g42930D	8.82e-05	0.0386064	0.623855	AT3G10140	DNA repair protein recA homolog 2
BnaA09g18670D	8.96e-05	0.0390486	-0.610296	AT1G06210	ENTH/VHS/GAT family protein
BnaC05g38730D	9.12e-05	0.0395346	0.290784	AT2G18580	Transposable element gene
BnaC01g29820D	9.26e-05	0.0398107	0.281511	AT1G61720	Anthocyanidin reductase
BnaA05g28580D	9.29e-05	0.0398107	-0.508056	AT3G55980	Zinc finger CCCH domain-containing protein 47
BnaA07g24460D	9.32e-05	0.0398107	-0.374245	AT1G68725	Lysine-rich arabinogalactan protein 19
BnaC08g46320D	9.48e-05	0.0402905	-0.369533	AT1G05680	UDP-glycosyltransferase 74E2
BnaC04g04450D	9.54e-05	0.0403621	-0.201148	AT2G45740	Peroxisomal membrane protein 11D
BnaC04g00990D	0.000101663	0.0427977	-0.732928	AT2G46230	PIN domain-like family protein
BnaA07g27640D	0.000103187	0.0431726	-0.354362	AT1G69010	Transcription factor BIM2
BnaC01g40520D	0.000103677	0.0431726	0.209402	AT3G03760	LOB domain-containing protein 20
BnaA06g00170D	0.00010404	0.0431726	0.33661	AT1G55790	Domain of unknown function (DUF2431)
BnaC03g22820D	0.000104791	0.0432518	-0.366173	AT2G40730	Protein kinase family protein with ARM repeat domain
BnaC07g50270D	0.000105642	0.0432518	-0.948372	AT4G23650	Calcium-dependent protein kinase 3
BnaA01g30060D	0.000106162	0.0432518	-0.318709	AT3G13080	ABC transporter C family member 3
BnaA07g27370D	0.000106941	0.0432518	-0.24812	AT1G68725	Lysine-rich arabinogalactan protein 19
BnaC04g34970D	0.000107181	0.0432518	-0.484203	AT2G22470	Classical arabinogalactan protein 2
BnaC08g01410D	0.000107209	0.0432518	-0.438676	AT1G05680	UDP-glycosyltransferase 74E2
BnaC08g14700D	0.000107894	0.0433275	-0.745029	AT1G11080	Serine carboxypeptidase-like 31
BnaA04g21090D	0.000111469	0.0445581	-0.318934	AT2G36760	UDP-glycosyltransferase 73C2
BnaA09g35450D	0.00011243	0.044737	-0.560758	AT3G55880	Alpha/beta hydrolase related protein
BnaC03g47560D	0.000114435	0.0453276	0.322517	AT2G17290	Calcium-dependent protein kinase 6
BnaC03g17750D	0.000116533	0.0456925	0.312827	AT2G31780	RING/U-box superfamily protein
BnaA03g21630D	0.000116637	0.0456925	0.516337	AT2G47115	Unknown protein
BnaA05g11200D	0.000116929	0.0456925	-0.378881	AT2G31730	Basic helix-loop-helix (bHLH) DNA-binding superfamily protein
BnaCnng39890D	0.000118587	0.0461336	0.0302024	AT1G55600	Probable WRKY transcription factor 10
BnaC04g45970D	0.000119316	0.0462109	-0.425863	AT2G38830	Ubiquitin-conjugating enzyme/RWD-like protein
BnaC05g43000D	0.000122705	0.0473131	0.188566	AT3G10030	Aspartate/glutamate/uridylate kinase family protein
BnaAnng41200D	0.000124269	0.0476823	-0.559944	AT2G04080	MATE efflux family protein 7
BnaC02g01000D	0.000124757	0.0476823	-0.777699	AT5G08790	Protein ATAF2
BnaC08g31020D	0.000126784	0.0482456	-1.19607	AT3G60880	4-hydroxy-tetrahydrodipicolinate synthase 1
BnaC01g03030D	0.000127385	0.0482635	-0.409906	AT4G12735	Unknown protein
BnaC09g10900D	0.000128268	0.0483875	0.0768202	AT1G62710	Vacuolar-processing enzyme beta-isozyme
BnaA06g31130D	0.000129077	0.0484828	-0.534863	AT3G28970	Domain of unknown function (DUF298)
BnaA07g27210D	0.000130537	0.0486805	-0.383567	AT1G68550	Ethylene-responsive transcription factor ERF118
BnaA07g27930D	0.00013072	0.0486805	-0.294187	AT1G69390	Cell division topological specificity factor homolog
BnaA09g10670D	0.000132181	0.0490149	-0.539408	AT5G01730	Protein SCAR4
BnaC06g21240D	0.000133105	0.0491486	-0.469253	AT1G76970	Target of Myb protein 1
BnaAnng37390D	0.000133976	0.0492615	-0.512589	AT1G64380	Ethylene-responsive transcription factor ERF061
BnaA05g19250D	0.000134589	0.049279	0.502431	AT3G19930	Sugar transport protein 4
BnaC03g52400D	0.000135504	0.0494063	-1.34847	AT3G49530	NAC domain-containing protein 62
BnaCnng73740D	0.000137342	0.0498677	0.482324	NA	NA
BnaC04g03220D	0.000138435	0.049899	-1.09875	AT2G43945	Unknown protein
BnaC04g36720D	0.000138745	0.049899	-0.0492978	AT2G24200	Leucine aminopeptidase 1
BnaC05g42850D	0.000139146	0.049899	0.170078	AT3G10250	Plant protein 1589 of unknown function

## Sheet: Table S4
Table S4. Summary of TWAS-significant genes for SCC at 40 DAF
Gene	LMM P value	FDR	Beta	Arabidopsis Gene	Annotation
BnaC07g42660D	1.56e-15	6.72e-11	1.77372	AT4G30470	Cinnamoyl-CoA reductase like protein
BnaC04g35470D	1.68e-15	6.72e-11	0.717489	NA	NA
BnaC02g05070D	4.18e-15	1.12e-10	1.54766	AT5G13930	Chalcone synthase
BnaC01g02370D	2.06e-14	4.11e-10	0.810866	AT4G36250	Aldehyde dehydrogenase family 3 member F1
BnaC03g38460D	2.56e-14	4.11e-10	0.99806	AT3G14300	Putative pectinesterase/pectinesterase inhibitor 26
BnaA02g03440D	3.86e-14	5.15e-10	0.915433	AT5G17220	Glutathione S-transferase F12
BnaC09g31650D	7.64e-14	8.74e-10	1.27917	AT5G55250	Indole-3-acetate O-methyltransferase 1
BnaA09g00740D	2.17e-13	2.14e-09	0.637405	AT4G02320	Probable pectinesterase/pectinesterase inhibitor 40
BnaAnng15360D	2.4e-13	2.14e-09	1.27647	AT4G34860	Probable alkaline/neutral invertase B
BnaA05g11950D	4.47e-13	3.58e-09	1.74988	AT2G30490	Trans-cinnamate 4-monooxygenase
BnaC04g23360D	5.03e-13	3.66e-09	1.72488	AT3G58780	Agamous-like MADS-box protein AGL1
BnaC09g40740D	2.15e-12	1.43e-08	0.904694	AT5G17220	Glutathione S-transferase F12
BnaA09g22810D	2.85e-12	1.75e-08	1.46828	AT4G09820	Transcription factor TT8
BnaA07g32550D	4.16e-12	2.38e-08	0.638177	NA	NA
BnaC08g26020D	5.19e-12	2.77e-08	1.39479	AT3G55120	Chalcone--flavonone isomerase 1
BnaC09g24870D	6.71e-12	3.36e-08	1.28568	AT4G09820	Transcription factor TT8
BnaA08g28670D	1.17e-11	5.49e-08	1.43116	AT1G06550	3-hydroxyisobutyryl-CoA hydrolase-like protein 5
BnaA03g21400D	1.23e-11	5.49e-08	1.23817	AT2G46410	Transcription factor CPC
BnaC04g52650D	2.28e-11	9.6e-08	1.28947	AT2G42860	Unknown protein
BnaC01g12770D	3.07e-11	1.23e-07	0.771765	AT4G21480	Sugar transporter protein 12
BnaC05g43050D	5.79e-11	2.21e-07	0.395457	AT3G09950	Unknown protein
BnaA08g20660D	8.92e-11	3.16e-07	0.970934	AT1G23120	Polyketide cyclase/dehydrase and lipid transport superfamily protein
BnaC06g14510D	9.07e-11	3.16e-07	1.42309	AT3G53260	Phenylalanine ammonia-lyase 2
BnaC06g08390D	1e-10	3.35e-07	0.859236	AT1G34790	Protein TRANSPARENT TESTA 1
BnaA06g11010D	1.12e-10	3.58e-07	0.718126	AT1G16410	Dihomomethionine N-hydroxylase
BnaC05g17910D	1.21e-10	3.73e-07	1.45951	AT1G22640	Transcription factor MYB3
BnaC03g51060D	1.45e-10	4.29e-07	0.882355	AT5G63270	RPM1-interacting protein 4 (RIN4) family protein
BnaA03g42100D	1.73e-10	4.95e-07	0.801424	AT4G15755	Calcium-dependent lipid-binding (CaLB domain) family protein
BnaA04g01810D	2.04e-10	5.49e-07	1.26323	AT3G58780	Agamous-like MADS-box protein AGL1
BnaCnng66150D	2.06e-10	5.49e-07	1.01967	AT5G21105	Plant L-ascorbate oxidase
BnaC09g43250D	2.96e-10	7.66e-07	1.21231	AT5G13930	Chalcone synthase
BnaCnng35090D	3.07e-10	7.67e-07	0.966724	AT5G21105	Plant L-ascorbate oxidase
BnaA01g17090D	3.31e-10	8.03e-07	0.790913	AT4G16600	Putative glucuronosyltransferase PGSIP7
BnaA01g34840D	3.57e-10	8.4e-07	0.72787	AT4G21895	DNA binding
BnaA03g14010D	4.04e-10	9.24e-07	0.843874	AT2G30490	Trans-cinnamate 4-monooxygenase
BnaC08g22640D	4.28e-10	9.53e-07	1.72392	AT3G51240	Naringenin,2-oxoglutarate 3-dioxygenase
BnaC08g06850D	5.14e-10	1.11e-06	0.592401	AT1G34580	Sugar transport protein 5
BnaC01g19840D	7.12e-10	1.5e-06	0.814808	AT4G16600	Putative glucuronosyltransferase PGSIP7
BnaC06g01320D	7.48e-10	1.5e-06	-0.40938	AT2G18193	P-loop containing nucleoside triphosphate hydrolases superfamily protein
BnaCnng19930D	7.51e-10	1.5e-06	1.37121	AT1G09540	MYB domain protein 61
BnaC04g39880D	7.99e-10	1.56e-06	1.06758	AT2G28625	Unknown protein
BnaC09g52670D	9.09e-10	1.73e-06	0.774868	AT4G11655	CASP-like protein 4A4
BnaA09g37150D	1.01e-09	1.88e-06	0.58773	AT1G14580	Protein indeterminate-domain 6
BnaAnng20830D	1.11e-09	2e-06	-0.3724	AT5G54330	Protein of unknown function (DUF295)
BnaC08g00430D	1.12e-09	2e-06	0.883317	AT1G03940	Coumaroyl-CoA:anthocyanidin 3-O-glucoside-6''-O-coumaroyltransferase 1
BnaCnng47780D	1.78e-09	3.1e-06	-0.404211	AT1G28020	Tetratricopeptide repeat (TPR)-like superfamily protein
BnaA05g01400D	2.24e-09	3.82e-06	0.771505	AT2G46410	Transcription factor CPC
BnaC08g00340D	3.92e-09	6.54e-06	0.874681	AT1G03820	Unknown protein
BnaA07g25870D	4.01e-09	6.55e-06	0.82559	AT1G66480	Uncharacterized protein
BnaC08g11100D	4.61e-09	7.38e-06	1.61516	AT4G17900	PLATZ transcription factor family protein
BnaA09g43010D	4.73e-09	7.42e-06	-0.463537	AT2G21640	Encodes a protein of unknown function that is a marker for oxidative stress response
BnaC03g26530D	5.27e-09	8.11e-06	-0.378124	AT5G54550	Protein of unknown function (DUF295)
BnaC01g13520D	6.89e-09	1.04e-05	0.889879	AT4G22080	Probable pectate lyase 16
BnaA03g60670D	7.13e-09	1.06e-05	0.964304	AT1G61720	Anthocyanidin reductase
BnaC04g45900D	7.36e-09	1.07e-05	1.20887	AT2G38740	Haloacid dehalogenase-like hydrolase domain-containing protein Sgpp
BnaC04g02080D	8.02e-09	1.15e-05	-0.499598	AT2G41730	Unknown protein
BnaA02g15030D	8.25e-09	1.16e-05	1.06266	AT1G70581	Other RNA
BnaA01g30370D	8.44e-09	1.16e-05	0.735716	AT3G12700	Eukaryotic aspartyl protease family protein
BnaA09g21860D	8.69e-09	1.18e-05	1.12273	AT4G11280	1-aminocyclopropane-1-carboxylate synthase 6
BnaA03g31510D	8.86e-09	1.18e-05	-0.938387	AT3G11020	Dehydration-responsive element-binding protein 2B
BnaA07g20440D	9.36e-09	1.23e-05	0.972666	AT1G79180	MYB domain protein 63
BnaC09g24310D	9.76e-09	1.25e-05	-0.502025	AT3G24780	Uncharacterised conserved protein UCP015417
BnaC08g14030D	9.82e-09	1.25e-05	-1.12605	AT1G10170	NF-X1-type zinc finger protein NFXL1
BnaA07g18120D	1.64e-08	2.05e-05	0.832316	AT3G59030	Protein TRANSPARENT TESTA 12
BnaA07g24460D	2.14e-08	2.64e-05	-0.58182	AT1G68725	Lysine-rich arabinogalactan protein 19
BnaA05g27930D	2.22e-08	2.7e-05	-0.442702	AT3G11020	Dehydration-responsive element-binding protein 2B
BnaA10g01510D	2.59e-08	3.09e-05	0.758264	AT1G02920	Glutathione S-transferase F7
BnaC03g14360D	2.63e-08	3.09e-05	-0.428868	AT5G55150	Putative F-box protein
BnaA05g02380D	2.7e-08	3.14e-05	-0.49591	AT2G41730	Unknown protein
BnaC05g42130D	2.77e-08	3.17e-05	-0.424401	AT3G11020	Dehydration-responsive element-binding protein 2B
BnaC01g03030D	2.81e-08	3.17e-05	-0.696344	AT4G12735	Unknown protein
BnaC04g18950D	3.01e-08	3.34e-05	0.575642	AT1G61720	Anthocyanidin reductase
BnaA07g29410D	3.11e-08	3.41e-05	-0.630679	AT1G71530	Protein kinase superfamily protein
BnaA05g16430D	3.25e-08	3.52e-05	1.58657	AT1G32100	Pinoresinol reductase 1
BnaA01g24740D	3.39e-08	3.62e-05	-0.620153	AT3G22360	Ubiquinol oxidase 1b
BnaA01g01360D	3.65e-08	3.85e-05	0.540165	AT4G36250	Aldehyde dehydrogenase family 3 member F1
BnaA02g27280D	3.7e-08	3.85e-05	-0.615621	AT2G03760	Cytosolic sulfotransferase 12
BnaC04g31570D	3.96e-08	4.06e-05	-0.333965	AT3G62120	Class II aaRS and biotin synthetases superfamily protein
BnaA02g31460D	4.09e-08	4.12e-05	0.382635	AT5G39130	Germin-like protein subfamily 1 member 16
BnaA10g17440D	4.12e-08	4.12e-05	0.657717	AT5G17220	Glutathione S-transferase F12
BnaAnng18200D	4.21e-08	4.16e-05	0.791119	NA	NA
BnaC06g35680D	4.56e-08	4.36e-05	-0.687545	AT1G74870	RING/U-box superfamily protein
BnaA07g31800D	4.58e-08	4.36e-05	-0.643406	AT1G74870	RING/U-box superfamily protein
BnaC04g02100D	4.63e-08	4.36e-05	-0.462377	AT2G41730	Unknown protein
BnaA05g10960D	4.63e-08	4.36e-05	-0.608047	AT2G32020	Acyl-CoA N-acyltransferases (NAT) superfamily protein
BnaC03g41980D	4.75e-08	4.42e-05	1.00136	AT3G21220	Mitogen-activated protein kinase kinase 5
BnaC03g34540D	4.95e-08	4.55e-05	0.847869	AT3G06070	Unknown protein
BnaC04g42720D	5.11e-08	4.65e-05	-0.559954	AT2G32020	Acyl-CoA N-acyltransferases (NAT) superfamily protein
BnaA04g16550D	5.16e-08	4.65e-05	0.998024	AT2G28625	Unknown protein
BnaC03g16960D	6e-08	5.34e-05	0.883269	AT2G30490	Trans-cinnamate 4-monooxygenase
BnaC05g14820D	6.6e-08	5.81e-05	0.85434	AT1G19190	Probable carboxylesterase 1
BnaA07g28980D	6.96e-08	6.05e-05	0.882667	AT1G70920	Homeobox-leucine zipper protein ATHB-X
BnaA02g09220D	7.44e-08	6.41e-05	-0.437429	AT5G55150	Putative F-box protein
BnaA01g30050D	7.78e-08	6.63e-05	-0.578317	AT3G13080	ABC transporter C family member 3
BnaA08g29710D	8e-08	6.74e-05	1.08126	AT1G34580	Sugar transport protein 5
BnaC04g43040D	8.46e-08	7.05e-05	0.759893	AT2G32530	Cellulose synthase-like protein B3
BnaC07g41320D	9.24e-08	7.62e-05	-0.788942	AT4G28460	Unknown protein
BnaA02g27550D	1.02e-07	8.28e-05	0.742738	AT3G25610	Phospholipid-transporting ATPase 10
BnaA08g20220D	1.02e-07	8.28e-05	0.597004	NA	NA
BnaA07g32540D	1.19e-07	9.41e-05	0.635768	NA	NA
BnaA02g13360D	1.19e-07	9.41e-05	-0.674799	NA	NA
BnaA09g44620D	1.22e-07	9.61e-05	-0.747298	AT1G18290	Unknown protein
BnaC03g26490D	1.38e-07	0.000107592	-0.243574	AT5G54450	Protein of unknown function (DUF295)
BnaA01g21670D	1.4e-07	0.000107829	-0.633584	AT1G58225	Unknown protein
BnaA07g16940D	1.49e-07	0.000113635	0.557172	AT3G56700	Fatty acid reductase 6
BnaAnng16310D	1.52e-07	0.000114678	0.80695	AT1G05260	Peroxidase 3
BnaA08g26010D	1.58e-07	0.000118178	0.541256	AT1G10060	Branched-chain-amino-acid aminotransferase 1
BnaC08g36840D	1.61e-07	0.000119348	1.03742	AT1G19180	Protein TIFY 10A
BnaA01g17080D	1.75e-07	0.000128652	0.634885	AT4G16600	Putative glucuronosyltransferase PGSIP7
BnaA10g07970D	1.77e-07	0.000129022	-0.550131	AT5G51440	23.5 kDa heat shock protein
BnaC07g19470D	1.85e-07	0.000133016	0.751036	AT5G46800	Mitochondrial carnitine/acylcarnitine carrier-like protein
BnaA02g27290D	1.86e-07	0.000133016	-0.589697	AT2G03760	Cytosolic sulfotransferase 12
BnaC04g31590D	1.92e-07	0.000135987	-0.340745	AT5G10880	tRNA synthetase-related / tRNA ligase-related
BnaA02g06790D	1.94e-07	0.000135987	-0.444835	AT5G59820	Zinc finger protein ZAT12
BnaA10g19670D	2.09e-07	0.000145487	0.95744	AT5G13930	Chalcone synthase
BnaC07g13550D	2.17e-07	0.00014978	-1.23754	AT1G32870	NAC domain-containing protein 13
BnaC01g31620D	2.27e-07	0.000155353	-0.526856	AT3G22360	Ubiquinol oxidase 1b
BnaA06g09950D	2.42e-07	0.000164081	-0.615922	AT1G60170	Pre-mRNA processing ribonucleoprotein binding region-containing protein
BnaA06g40300D	2.49e-07	0.000167598	0.583928	AT5G46730	Glycine-rich protein
BnaC06g44000D	2.57e-07	0.000171191	0.458912	NA	NA
BnaC05g08360D	2.64e-07	0.000174896	-0.500266	AT1G10880	Core-2/I-branching beta-1
BnaAnng34800D	2.88e-07	0.000189243	-0.575955	AT2G38823	Unknown protein
BnaA03g48590D	2.95e-07	0.00019236	1.21301	NA	NA
BnaA10g08270D	3.1e-07	0.00020047	-1.07116	AT3G43170	Unknown protein
BnaCnng76100D	3.24e-07	0.000207315	1.17161	AT3G25610	Phospholipid-transporting ATPase 10
BnaC06g26980D	3.64e-07	0.000231265	0.974638	AT1G65060	4-coumarate--CoA ligase 3
BnaC06g32610D	4.06e-07	0.000253984	-0.660687	AT1G71530	Protein kinase superfamily protein
BnaC08g26560D	4.08e-07	0.000253984	1.12624	NA	NA
BnaA09g41930D	4.09e-07	0.000253984	0.486284	AT2G23540	GDSL esterase/lipase
BnaA07g17030D	4.14e-07	0.000255231	0.53828	AT3G56700	Fatty acid reductase 6
BnaC05g00940D	4.18e-07	0.000255275	0.368482	AT1G01010	NAC domain-containing protein 1
BnaA08g20230D	4.38e-07	0.000265572	0.526089	AT1G23910	Polyketide cyclase/dehydrase and lipid transport superfamily protein
BnaA08g16160D	4.62e-07	0.000278241	-0.464694	AT5G54330	Protein of unknown function (DUF295)
BnaC02g13270D	4.74e-07	0.000281143	-0.322957	AT5G55150	Putative F-box protein At5g55150
BnaC08g07960D	4.77e-07	0.000281143	1.30963	AT5G35550	Transcription factor TT2
BnaC08g04590D	4.77e-07	0.000281143	0.991761	AT5G38820	Transmembrane amino acid transporter family protein
BnaC04g51210D	4.93e-07	0.000288305	-0.317194	AT2G47520	Ethylene-responsive transcription factor ERF071
BnaA05g05000D	5.27e-07	0.000305584	0.980083	AT2G45650	Agamous-like MADS-box protein AGL6
BnaA07g37170D	6.11e-07	0.000352219	0.525753	NA	NA
BnaC08g49300D	6.24e-07	0.000356686	-0.359389	AT2G21640	Encodes a protein of unknown function that is a marker for oxidative stress response
BnaC07g47900D	6.29e-07	0.000357351	-0.441227	AT2G04050	MATE efflux family protein 5
BnaA10g19110D	6.43e-07	0.000362851	-0.546844	AT5G14730	Unknown protein
BnaC04g45970D	6.68e-07	0.000374153	-0.551815	AT2G38830	Ubiquitin-conjugating enzyme/RWD-like protein
BnaC06g08540D	6.84e-07	0.000380163	0.686817	AT1G35420	Alpha/beta-Hydrolases superfamily protein
BnaA05g01210D	6.92e-07	0.000382225	0.468392	AT2G46650	Cytochrome B5 isoform C
BnaA10g03540D	7.47e-07	0.000409807	1.0872	AT1G05805	Transcription factor bHLH128
BnaC05g01550D	7.6e-07	0.000413881	0.649078	AT1G02940	Glutathione S-transferase F5
BnaA04g22220D	7.69e-07	0.000415809	-0.526601	AT2G38823	Unknown protein
BnaA10g08260D	7.78e-07	0.000418048	-0.639926	AT5G52930	Protein of unknown function (DUF295)
BnaC04g05150D	7.94e-07	0.000423844	-0.72621	AT2G44735	BEST Arabidopsis thaliana protein match is: F-box family protein (TAIR:AT3G18720.1)
BnaC07g45110D	8.22e-07	0.000435687	-0.649455	AT4G26300	Arginyl-tRNA synthetase
BnaC03g28160D	8.49e-07	0.00044711	-0.649951	AT4G08555	Unknown protein
BnaC05g31520D	8.76e-07	0.000452084	0.759458	AT3G20740	Polycomb group protein FERTILIZATION-INDEPENDENT ENDOSPERM
BnaC04g12680D	8.77e-07	0.000452084	-0.752384	AT2G32020	Acyl-CoA N-acyltransferases (NAT) superfamily protein
BnaA01g08190D	8.78e-07	0.000452084	-0.474525	AT1G28020	Tetratricopeptide repeat (TPR)-like superfamily protein
BnaC03g23620D	8.81e-07	0.000452084	-0.651286	AT2G42060	Cysteine/Histidine-rich C1 domain family protein
BnaA03g35330D	8.87e-07	0.000452544	-1.06901	AT3G19595	Haloacid dehalogenase-like hydrolase (HAD) superfamily protein
BnaA03g32690D	9.02e-07	0.000456091	-0.632483	AT3G13080	ABC transporter C family member 3
BnaCnng70860D	9.06e-07	0.000456091	-0.639079	AT2G36440	Unknown protein
BnaC08g00080D	9.2e-07	0.000460257	1.03598	AT1G02920	Glutathione S-transferase F7
BnaC08g38960D	9.28e-07	0.000461619	1.11914	AT1G62333	Unknown protein
BnaA05g13890D	9.85e-07	0.000486668	-0.786629	AT1G55230	Family of unknown function (DUF716)
BnaC01g03020D	1.05e-06	0.000515567	-0.477038	AT4G12735	Unknown protein
BnaA05g12420D	1.07e-06	0.000521059	0.762764	AT2G29620	Unknown protein
BnaA03g16830D	1.07e-06	0.000521059	-0.304523	AT2G36800	UDP-glycosyltransferase 73C5
BnaA05g02370D	1.14e-06	0.000550989	-0.51455	AT2G41730	Unknown protein
BnaCnng48440D	1.15e-06	0.000553189	-0.565404	AT1G68870	SOB five-like 2
BnaC03g73620D	1.17e-06	0.000555322	-0.376758	AT3G13080	ABC transporter C family member 3
BnaC09g27850D	1.19e-06	0.000555322	-0.593528	AT5G51440	23.5 kDa heat shock protein
BnaCnng24710D	1.19e-06	0.000555322	-0.362641	AT2G36800	UDP-glycosyltransferase 73C5
BnaC06g32060D	1.2e-06	0.000555322	1.61149	AT1G70920	Homeobox-leucine zipper protein ATHB-X
BnaA08g08410D	1.2e-06	0.000555322	-0.604528	AT4G17710	Homeobox-leucine zipper protein HDG4
BnaAnng21450D	1.2e-06	0.000555322	-0.630246	AT5G54550	Protein of unknown function (DUF295)
BnaA03g40560D	1.22e-06	0.000562616	0.808394	AT3G49700	1-aminocyclopropane-1-carboxylate synthase 9
BnaA06g25360D	1.23e-06	0.000563406	-0.325222	AT2G18193	P-loop containing nucleoside triphosphate hydrolases superfamily protein
BnaC04g01860D	1.24e-06	0.000563406	-0.531938	NA	NA
BnaA07g28070D	1.25e-06	0.000563406	-0.663785	AT1G69526	S-adenosyl-L-methionine-dependent methyltransferases superfamily protein
BnaC04g02800D	1.25e-06	0.000563406	-0.651758	AT2G43250	Unknown protein
BnaC01g37520D	1.26e-06	0.000563413	0.87646	AT3G13660	Dirigent protein 22
BnaCnng38790D	1.27e-06	0.000563413	0.886407	AT1G28080	RING finger protein
BnaC03g08060D	1.31e-06	0.000579514	-0.312226	AT2G20800	External alternative NAD(P)H-ubiquinone oxidoreductase B4
BnaA09g27140D	1.32e-06	0.000582618	0.7874	AT1G28680	HXXXD-type acyl-transferase family protein
BnaC03g15000D	1.47e-06	0.000644924	-0.782112	AT5G53510	Oligopeptide transporter 9
BnaC03g34840D	1.52e-06	0.00066044	-0.591772	AT2G14080	Disease resistance protein (TIR-NBS-LRR class) family
BnaC03g16920D	1.61e-06	0.000692371	-0.678046	AT2G41910	Protein kinase superfamily protein
BnaA03g36110D	1.62e-06	0.000692371	0.414177	AT3G21220	Mitogen-activated protein kinase kinase 5
BnaA03g22110D	1.62e-06	0.000692371	-0.271302	AT5G52930	Protein of unknown function (DUF295)
BnaC04g54250D	1.63e-06	0.000695751	-1.08263	AT2G31720	B3 domain-containing protein
BnaC08g30750D	1.67e-06	0.000707147	0.689202	AT3G60580	Zinc finger protein ZAT9
BnaA09g50490D	1.68e-06	0.000707147	-0.761138	AT5G02210	GCK domain-containing protein
BnaC04g08160D	1.69e-06	0.000707147	0.782799	AT2G37080	Interactor of constitutive active ROPs 2
BnaC06g25650D	1.7e-06	0.000707147	-0.455759	AT2G21640	Encodes a protein of unknown function that is a marker for oxidative stress response
BnaA07g32530D	1.73e-06	0.00071735	0.445098	NA	NA
BnaA08g29060D	1.75e-06	0.000721029	0.755365	AT1G07620	Protein TRM32
BnaC05g29690D	1.76e-06	0.000721156	0.761054	AT3G22800	Leucine-rich repeat extensin-like protein 6
BnaC06g34630D	1.8e-06	0.000736029	-0.831609	AT1G73805	Protein SAR DEFICIENT 1
BnaC08g39550D	1.87e-06	0.000759285	-1.32159	NA	NA
BnaA04g25780D	1.89e-06	0.000763107	0.878923	AT2G44590	Dynamin-related protein 1D
BnaC08g46320D	1.91e-06	0.000765116	-0.375745	AT1G05680	UDP-glycosyltransferase 74E2
BnaC06g19380D	1.91e-06	0.000765116	-0.780874	AT5G55270	Protein of unknown function (DUF295)
BnaA05g03240D	1.94e-06	0.000771392	-0.582123	AT2G43250	Unknown protein
BnaC07g51200D	2.01e-06	0.000797138	0.410043	NA	NA
BnaC03g14750D	2.05e-06	0.000809523	-0.522933	AT5G54095	Unknown protein
BnaA03g11540D	2.11e-06	0.000827861	-0.553816	AT5G55150	Putative F-box protein
BnaA01g08180D	2.3e-06	0.000895007	-1.21806	NA	NA
BnaC08g13960D	2.31e-06	0.000895007	0.463515	AT1G10060	Branched-chain-amino-acid aminotransferase 1
BnaA02g03720D	2.31e-06	0.000895007	0.603628	AT5G17820	Peroxidase 57
BnaA05g19250D	2.36e-06	0.000906626	0.537752	AT3G19930	Sugar transport protein 4
BnaC07g13360D	2.37e-06	0.000906626	1.08824	AT1G23040	Hydroxyproline-rich glycoprotein family protein
BnaC04g08190D	2.4e-06	0.000916434	0.983096	AT2G37040	Phenylalanine ammonia-lyase 1
BnaA03g06260D	2.47e-06	0.000937237	-0.366992	AT2G20800	External alternative NAD(P)H-ubiquinone oxidoreductase B4
BnaA05g10930D	2.49e-06	0.000942409	-0.553794	AT2G32020	Acyl-CoA N-acyltransferases (NAT) superfamily protein
BnaC05g32770D	2.62e-06	0.000985792	0.754644	AT3G19930	Sugar transport protein 4
BnaC07g37670D	2.65e-06	0.000991389	1.16144	AT4G22880	Leucoanthocyanidin dioxygenase
BnaA05g07580D	2.72e-06	0.00101443	-0.379764	AT2G36800	UDP-glycosyltransferase 73C5
BnaA03g36620D	2.76e-06	0.00102495	-0.467503	AT3G22370	Ubiquinol oxidase 1a
BnaC01g34470D	2.84e-06	0.00104633	-1.41704	AT3G23780	DNA-directed RNA polymerases IV and V subunit 2
BnaAnng16530D	2.96e-06	0.0010869	-0.223021	AT3G10020	Unknown protein
BnaC05g19940D	3.08e-06	0.00112581	0.565672	NA	NA
BnaA01g14560D	3.27e-06	0.00119003	-0.207813	AT4G25200	23.6 kDa heat shock protein
BnaA07g22510D	3.32e-06	0.00120034	-0.576852	AT1G73805	Protein SAR DEFICIENT 1
BnaC06g23400D	3.33e-06	0.00120034	-0.587058	AT1G73805	Protein SAR DEFICIENT 1
BnaCnng68040D	3.67e-06	0.00131634	0.745204	AT3G14420	Peroxisomal (S)-2-hydroxy-acid oxidase GLO1
BnaA08g27280D	3.78e-06	0.00134941	0.745371	AT1G02920	Glutathione S-transferase F7
BnaA03g29580D	3.79e-06	0.00134941	-0.746624	AT5G11250	Disease resistance protein (TIR-NBS-LRR class)
BnaC05g11570D	3.95e-06	0.00139967	-0.617364	AT1G60170	Pre-mRNA processing ribonucleoprotein binding region-containing protein
BnaC01g14250D	4.13e-06	0.00145778	1.2903	AT4G22790	MATE efflux family protein
BnaC03g30180D	4.24e-06	0.00148871	0.622066	AT4G03610	Metallo-hydrolase/oxidoreductase superfamily protein
BnaA04g02370D	4.3e-06	0.00150142	0.337545	AT3G57470	Insulinase (Peptidase family M16) family protein
BnaC03g59100D	4.31e-06	0.00150142	-0.471464	AT1G30170	Protein of unknown function (DUF295)
BnaC08g12180D	4.35e-06	0.00150571	0.912144	AT4G26420	Gibberellic acid methyltransferase 1
BnaA09g53470D	4.36e-06	0.00150571	-0.750106	AT2G03760	Cytosolic sulfotransferase 12
BnaC09g24320D	4.41e-06	0.00151117	-0.868388	AT5G13210	Uncharacterised conserved protein UCP015417
BnaA02g09560D	4.42e-06	0.00151117	-0.530168	AT5G54550	Protein of unknown function (DUF295)
BnaA01g13280D	4.61e-06	0.00156941	0.630223	AT4G23600	Cystine lyase CORI3
BnaA06g05860D	4.63e-06	0.00156941	-1.21334	AT1G09932	Phosphoglycerate mutase family protein
BnaA09g10670D	4.94e-06	0.00166769	-0.777617	AT5G01730	Protein SCAR4
BnaA02g09870D	4.99e-06	0.00168014	-0.435671	AT5G54100	SPFH/Band 7/PHB domain-containing membrane-associated protein family
BnaA03g22120D	5.11e-06	0.00171149	-0.320788	AT5G55270	Protein of unknown function (DUF295)
BnaC09g21540D	5.39e-06	0.00179242	-1.02104	AT2G18670	RING-H2 finger protein ATL56
BnaA08g08490D	5.39e-06	0.00179242	0.708149	AT4G17900	PLATZ transcription factor family protein
BnaC01g09990D	5.66e-06	0.00187305	-0.814698	AT4G28460	Unknown protein
BnaC02g00820D	5.77e-06	0.00190069	-0.513593	AT5G09550	Guanosine nucleotide diphosphate dissociation inhibitor
BnaAnng20330D	5.83e-06	0.00191414	-0.51412	AT5G52940	Protein of unknown function (DUF295)
BnaC03g18090D	5.88e-06	0.00191617	0.760806	AT2G32750	Exostosin family protein
BnaA09g53350D	5.89e-06	0.00191617	0.949584	AT5G42370	Calcineurin-like metallo-phosphoesterase superfamily protein
BnaCnng56690D	6.14e-06	0.00198537	0.640952	NA	NA
BnaAnng16520D	6.15e-06	0.00198537	-0.815617	AT3G09980	Family of unknown function (DUF662)
BnaA09g17100D	6.24e-06	0.00200723	0.832235	AT5G44350	Ethylene-responsive nuclear protein -related
BnaA07g39060D	6.29e-06	0.0020133	1.39087	AT1G73760	RING/U-box superfamily protein
BnaCnng31390D	6.32e-06	0.00201695	-0.592322	NA	NA
BnaAnng02100D	6.45e-06	0.00204913	0.622284	AT1G34790	Protein TRANSPARENT TESTA 1
BnaA03g48880D	6.5e-06	0.00205693	-0.551563	AT4G27890	Protein BOBBER 2
BnaC01g17140D	6.61e-06	0.00208323	-0.199733	AT4G25200	23.6 kDa heat shock protein
BnaA10g24440D	6.78e-06	0.00213046	0.628656	AT5G06530	ABC transporter G family member 22
BnaAnng18190D	6.81e-06	0.00213125	1.2775	AT1G25270	WAT1-related protein
BnaC01g38010D	7.18e-06	0.00223687	-0.40409	AT3G13080	ABC transporter C family member 3
BnaA03g46400D	7.4e-06	0.00229783	0.643378	AT4G24015	RING-H2 zinc finger protein RHA4a
BnaC07g44840D	7.63e-06	0.00235957	0.648342	AT4G34200	D-3-phosphoglycerate dehydrogenase 1
BnaA10g27890D	8.27e-06	0.00254758	-0.326614	AT1G07150	Mitogen-activated protein kinase kinase kinase 13
BnaA02g07190D	8.66e-06	0.00265689	0.857376	AT5G59050	Unknown protein
BnaA06g10230D	8.7e-06	0.00265866	-0.379633	AT1G15520	ABC transporter G family member 40
BnaA01g31370D	8.77e-06	0.0026597	0.55274	AT3G10910	RING-H2 finger protein ATL72
BnaA07g21320D	8.77e-06	0.0026597	-0.598324	AT1G76600	Unknown protein
BnaA07g02210D	8.9e-06	0.00269058	-0.402958	AT5G52930	Protein of unknown function (DUF295)
BnaC06g03580D	9.82e-06	0.0029548	-0.924867	AT1G50400	Probable mitochondrial import receptor subunit TOM40-2
BnaC05g34640D	1e-05	0.00300457	1.07492	AT3G50700	Protein indeterminate-domain 2
BnaC09g48250D	1.03e-05	0.00306807	-1.12782	AT5G07070	CBL-interacting serine/threonine-protein kinase 2
BnaA07g33580D	1.04e-05	0.003085	-0.548058	AT5G64870	Flotillin-like protein 3
BnaC01g30820D	1.05e-05	0.00311586	-0.8164	AT3G23380	CRIB domain-containing protein RIC5
BnaC04g25010D	1.1e-05	0.00323521	-0.86512	AT3G56280	Pseudogene
BnaAnng09930D	1.1e-05	0.00323521	-1.00586	AT4G25920	Protein of unknown function (DUF295)
BnaC08g48880D	1.15e-05	0.00338334	-1.05209	AT3G59070	Cytochrome b561 and DOMON domain-containing protein
BnaA09g55020D	1.19e-05	0.0034638	1.44708	AT3G54950	Patatin-like protein 7
BnaAnng41200D	1.23e-05	0.00357791	-0.536123	AT2G04080	MATE efflux family protein 7
BnaC02g44560D	1.31e-05	0.00381189	-0.698229	AT5G52940	Protein of unknown function (DUF295)
BnaC03g26720D	1.33e-05	0.0038421	0.569999	AT2G26410	IQ-domain 4
BnaA03g35340D	1.34e-05	0.00384487	-0.914381	AT3G19610	Plant protein of unknown function (DUF936)
BnaA08g29070D	1.34e-05	0.00384487	0.862194	AT1G07630	Probable protein phosphatase 2C 4
BnaC07g38760D	1.37e-05	0.00392564	-0.588034	AT4G24160	1-acylglycerol-3-phosphate O-acyltransferase
BnaA05g16350D	1.5e-05	0.00428028	-0.535127	AT1G32180	Putative cellulose synthase-like protein D6
BnaA03g20050D	1.51e-05	0.00428028	-0.74356	AT2G43120	Pirin-like protein
BnaAnng16630D	1.54e-05	0.00436331	-0.69398	AT3G10190	Probable calcium-binding protein CML36
BnaA05g07590D	1.55e-05	0.00437788	-0.319677	AT2G36800	UDP-glycosyltransferase 73C5
BnaC01g14080D	1.6e-05	0.00449107	0.731458	AT4G22680	MYB domain protein 85
BnaC04g20090D	1.63e-05	0.00455656	0.559977	AT1G62990	Homeobox protein knotted-1-like 7
BnaC03g01810D	1.64e-05	0.00457712	-0.59184	AT5G04890	Protein RESTRICTED TEV MOVEMENT 2
BnaAnng07190D	1.67e-05	0.00465367	0.562824	AT5G47050	SBP (S-ribonuclease binding protein) family protein
BnaA07g10300D	1.74e-05	0.00482949	-0.607439	AT1G32870	NAC domain-containing protein 13
BnaC09g19120D	1.77e-05	0.00487979	-0.787748	AT5G46140	Protein of unknown function (DUF295)
BnaCnng18210D	1.79e-05	0.00492805	1.447	AT5G44720	Molybdenum cofactor sulfurase family protein
BnaA05g30720D	1.83e-05	0.00501174	0.671309	AT4G32670	RING/FYVE/PHD zinc finger superfamily protein
BnaAnng30140D	1.84e-05	0.00503093	0.718901	AT5G23260	Protein TRANSPARENT TESTA 16
BnaC04g31520D	1.91e-05	0.0052065	-0.271306	AT5G10880	tRNA synthetase-related / tRNA ligase-related
BnaA03g35320D	1.93e-05	0.00524784	-1.05693	AT3G19595	Haloacid dehalogenase-like hydrolase (HAD) superfamily protein
BnaC04g38550D	1.98e-05	0.0053608	1.44308	AT2G27030	Calmodulin-5
BnaC02g35160D	2.01e-05	0.00542194	-0.852639	AT2G03760	Cytosolic sulfotransferase 12
BnaC09g20040D	2.08e-05	0.00557695	1.17096	AT5G47140	GATA transcription factor 27
BnaC08g36320D	2.12e-05	0.00565334	0.535692	AT2G20585	Protein NUCLEAR FUSION DEFECTIVE 6
BnaA03g36200D	2.12e-05	0.00565334	-0.917905	NA	NA
BnaC09g07700D	2.13e-05	0.00566021	-0.949678	AT5G66890	Probable disease resistance protein
BnaA05g07600D	2.15e-05	0.00570242	-0.958437	AT2G36780	UDP-glycosyltransferase 73C3
BnaA09g34840D	2.19e-05	0.00578985	0.923493	AT3G55120	Chalcone--flavonone isomerase 1
BnaCnng37250D	2.22e-05	0.00585872	0.9094	AT5G58500	Protein LIGHT-DEPENDENT SHORT HYPOCOTYLS 5
BnaA07g11370D	2.28e-05	0.00598627	-0.630268	AT1G20620	Catalase-3
BnaA09g39350D	2.29e-05	0.00598627	-0.61711	AT3G61630	Ethylene-responsive transcription factor CRF6
BnaC05g22050D	2.32e-05	0.00604874	0.506313	AT1G28680	HXXXD-type acyl-transferase family protein
BnaCnng43030D	2.44e-05	0.00633833	-0.660301	AT1G63450	Root hair specific 8
BnaA03g21190D	2.47e-05	0.00638174	0.675924	AT2G45930	Unknown protein
BnaA01g11330D	2.47e-05	0.00638174	0.444196	AT4G21480	Sugar transporter protein 12
BnaA06g05440D	2.5e-05	0.0064364	0.900561	AT1G09540	MYB domain protein 61
BnaA06g37380D	2.52e-05	0.00645672	0.614292	AT4G38620	Transcription repressor MYB4
BnaA05g25490D	2.53e-05	0.00647147	-0.686826	AT3G13950	Unknown protein
BnaA09g13800D	2.59e-05	0.00659411	0.746985	AT1G61260	Protein of unknown function (DUF761)
BnaCnng62220D	2.59e-05	0.00659411	-1.13088	AT1G58225	Unknown protein
BnaC08g27590D	2.64e-05	0.00668566	-0.397046	AT3G56710	Sigma factor binding protein 1
BnaA05g02790D	2.65e-05	0.00668566	-1.07393	AT2G42550	Protein kinase superfamily protein
BnaC02g11260D	2.7e-05	0.00680948	-1.5153	AT1G10880	Core-2/I-branching beta-1
BnaA07g19950D	2.74e-05	0.00687437	-0.971937	AT5G53240	Protein of unknown function (DUF295)
BnaC06g40030D	2.79e-05	0.00695597	-0.417704	AT1G79690	Nudix hydrolase 3
BnaA02g09360D	2.79e-05	0.00695597	-0.495982	AT5G54550	Protein of unknown function (DUF295)
BnaC08g13860D	2.82e-05	0.00700828	0.813004	AT1G09780	2,3-bisphosphoglycerate-independent phosphoglycerate mutase 1
BnaC05g01540D	2.85e-05	0.00707071	0.788667	AT1G02920	Glutathione S-transferase F7
BnaC01g38000D	2.96e-05	0.0073062	-0.552341	AT3G13080	ABC transporter C family member 3
BnaC06g28640D	2.98e-05	0.00732747	0.712964	AT1G67600	Acid phosphatase/vanadium-dependent haloperoxidase-related protein
BnaA04g27050D	2.98e-05	0.00732747	-0.268174	AT2G47520	Ethylene-responsive transcription factor ERF071
BnaC08g12000D	3e-05	0.00734204	-0.54246	AT4G25300	2-oxoglutarate (2OG) and Fe(II)-dependent oxygenase superfamily protein
BnaCnng38230D	3.05e-05	0.00742941	-0.556529	AT3G10480	NAC domain containing protein 50
BnaA03g19730D	3.05e-05	0.00742941	-0.700076	AT2G42060	Cysteine/Histidine-rich C1 domain family protein
BnaA03g11320D	3.16e-05	0.00766604	0.455488	AT5G55560	Probable serine/threonine-protein kinase WNK11
BnaC06g14860D	3.18e-05	0.00770048	-0.78474	AT3G53600	C2H2-type zinc finger family protein
BnaA01g30060D	3.22e-05	0.0077717	-0.334508	AT3G13080	ABC transporter C family member 3
BnaC03g16700D	3.37e-05	0.00810772	-0.421251	NA	NA
BnaCnng07900D	3.48e-05	0.00834591	-0.768732	AT1G71530	Protein kinase superfamily protein
BnaC01g19020D	3.57e-05	0.00850917	-0.435218	AT4G26790	GDSL esterase/lipase
BnaC05g16770D	3.57e-05	0.00850917	-0.345957	AT1G21525	Pseudogene of unknown protein
BnaA06g40370D	3.61e-05	0.00857611	0.594153	AT5G46800	Mitochondrial carnitine/acylcarnitine carrier-like protein
BnaA09g43180D	3.64e-05	0.00862328	0.492744	AT2G21430	Probable cysteine proteinase A494
BnaC09g40790D	3.68e-05	0.00870031	-1.01179	AT5G17200	Pectin lyase-like superfamily protein
BnaC09g16810D	3.71e-05	0.00872078	0.663729	AT5G42370	Calcineurin-like metallo-phosphoesterase superfamily protein
BnaC06g15850D	3.71e-05	0.00872078	0.625115	AT3G56240	Copper transport protein CCH
BnaA03g23070D	3.73e-05	0.00873687	0.609685	AT2G23000	Serine carboxypeptidase-like 10
BnaC05g30210D	4e-05	0.00933267	-0.574934	AT3G22370	Ubiquinol oxidase 1A
BnaC04g14500D	4.03e-05	0.0093519	-0.539121	AT2G30250	Probable WRKY transcription factor 25
BnaA07g37620D	4.03e-05	0.0093519	-1.01838	AT3G53600	C2H2-type zinc finger family protein
BnaAnng25330D	4.09e-05	0.00944255	0.417342	AT1G05710	Basic helix-loop-helix (bHLH) DNA-binding superfamily protein
BnaC08g14600D	4.09e-05	0.00944255	-0.643146	AT1G10880	Core-2/I-branching beta-1
BnaCnng08460D	4.1e-05	0.00944255	0.877655	NA	NA
BnaCnng19670D	4.13e-05	0.00948721	-1.10358	AT5G43650	Transcription factor bHLH92
BnaC03g44480D	4.2e-05	0.00956862	-0.40829	AT2G04050	MATE efflux family protein 5
BnaC04g16450D	4.2e-05	0.00956862	0.852534	AT2G27880	Protein argonaute 5
BnaC04g08360D	4.21e-05	0.00956862	1.05906	AT2G36880	S-adenosylmethionine synthase 3
BnaC05g43150D	4.38e-05	0.00993888	-1.23336	AT3G09870	SAUR-like auxin-responsive protein family
BnaA10g14480D	4.61e-05	0.0104217	0.980478	AT5G21105	Plant L-ascorbate oxidase
BnaA04g18150D	4.64e-05	0.0104463	-0.847394	AT2G31865	Probable poly(ADP-ribose) glycohydrolase 2
BnaC03g14740D	4.64e-05	0.0104463	-0.42212	AT5G54100	SPFH/Band 7/PHB domain-containing membrane-associated protein family
BnaC03g30390D	4.66e-05	0.0104549	0.359982	AT4G03070	Probable 2-oxoglutarate-dependent dioxygenase AOP1
BnaC08g37330D	4.7e-05	0.0105033	-0.818176	AT1G18290	Unknown protein
BnaC08g37580D	4.8e-05	0.010693	-0.699731	AT2G04070	MATE efflux family protein 6
BnaC03g69320D	4.81e-05	0.010693	1.07055	AT1G52280	Ras-related protein RABG3d
BnaAnng34390D	5.01e-05	0.0111181	0.686643	AT2G23000	Serine carboxypeptidase-like 10
BnaA10g30260D	5.03e-05	0.0111245	0.867003	AT5G07680	NAC domain containing protein 80
BnaA08g21830D	5.1e-05	0.0112527	-0.749492	AT1G20350	Mitochondrial import inner membrane translocase subunit TIM17-1
BnaC05g02600D	5.19e-05	0.0114201	0.647773	AT1G04490	Protein of unknown function (DUF3527)
BnaA09g20220D	5.22e-05	0.0114467	-0.831997	AT4G04850	K(+) efflux antiporter 3
BnaA08g17520D	5.28e-05	0.0115303	-0.618539	AT1G30160	Protein of unknown function (DUF295)
BnaA08g04630D	5.28e-05	0.0115303	-1.24638	AT5G55140	Ribosomal protein L30 family protein
BnaCnng76050D	5.32e-05	0.0115695	1.31427	AT2G16720	MYB domain protein 7
BnaC04g01230D	5.35e-05	0.0116001	0.727858	AT2G46410	Transcription factor CPC
BnaC08g30380D	5.4e-05	0.0116936	0.490883	AT3G60130	Beta-glucosidase 16
BnaA10g17470D	5.47e-05	0.0118058	-1.098	AT5G17190	FUNCTIONS IN: molecular_function unknown
BnaA08g06880D	5.54e-05	0.0119197	-0.470178	AT1G32920	Unknown protein
BnaA07g28170D	5.62e-05	0.0120554	-0.483906	AT1G69600	Zinc-finger homeodomain protein 11
BnaC04g28290D	5.88e-05	0.0125999	-0.205579	AT3G52300	ATP synthase subunit d
BnaCnng42460D	6.02e-05	0.0128502	-0.980203	AT5G54560	Protein of unknown function (DUF295)
BnaC08g15830D	6.04e-05	0.0128725	-0.561386	AT1G13340	Regulator of Vps4 activity in the MVB pathway protein
BnaA05g34230D	6.07e-05	0.0128987	0.688974	AT2G42850	Cytochrome P450
BnaC07g20690D	6.12e-05	0.0129717	-0.572062	AT2G01300	Unknown protein
BnaC01g38610D	6.35e-05	0.0134101	0.525384	AT3G12700	Eukaryotic aspartyl protease family protein
BnaC07g17250D	6.38e-05	0.0134535	-1.08439	AT5G43650	Transcription factor bHLH92
BnaCnng62320D	6.44e-05	0.0135335	0.704716	AT3G52470	Late embryogenesis abundant (LEA) hydroxyproline-rich glycoprotein family
BnaC02g02770D	6.64e-05	0.0139272	-0.226472	AT5G04080	Unknown protein
BnaA02g18200D	6.7e-05	0.0140071	-0.397382	AT1G77690	Auxin transporter-like protein 3
BnaC08g25600D	6.83e-05	0.0142399	0.339298	AT3G54830	Transmembrane amino acid transporter family protein
BnaC01g04570D	6.91e-05	0.014369	-0.554478	AT4G33666	Unknown protein
BnaC01g19820D	7.02e-05	0.0145668	0.705161	AT4G16600	Putative glucuronosyltransferase PGSIP7
BnaC06g38190D	7.08e-05	0.0146485	-0.478438	AT5G64870	Flotillin-like protein 3
BnaC07g45010D	7.19e-05	0.0147908	-0.871194	AT4G34380	Transducin/WD40 repeat-like superfamily protein
BnaC03g25810D	7.2e-05	0.0147908	0.876892	AT2G46410	Transcription factor CPC
BnaC04g54040D	7.2e-05	0.0147908	-0.578851	AT4G19000	Transcription elongation factor (TFIIS) family protein
BnaC03g20640D	7.26e-05	0.0148406	0.738012	AT5G20620	Polyubiquitin 4
BnaA07g30490D	7.26e-05	0.0148406	-0.594986	AT1G72950	Disease resistance protein (TIR-NBS class)
BnaA05g07610D	7.31e-05	0.0149026	-0.694322	AT2G36780	UDP-glycosyltransferase 73C3
BnaCnng75390D	7.45e-05	0.0151515	-0.24849	AT5G06760	Late Embryogenesis Abundant 4-5
BnaA10g28440D	7.55e-05	0.0153042	-0.648234	AT5G52750	Heavy metal transport/detoxification superfamily protein
BnaCnng42440D	7.68e-05	0.0155259	-0.883412	AT5G54330	Protein of unknown function (DUF295)
BnaC08g14040D	7.71e-05	0.0155435	-0.625616	AT1G10170	NF-X1-type zinc finger protein NFXL1
BnaC04g22530D	7.82e-05	0.0157417	0.739462	AT4G34470	SKP1-like protein 12
BnaC09g52480D	7.99e-05	0.0160323	-0.474208	AT2G03760	Cytosolic sulfotransferase 12
BnaC07g28470D	8.05e-05	0.0160871	0.946879	AT5G26850	Uncharacterized protein
BnaA05g28620D	8.06e-05	0.0160871	-0.477059	AT3G09920	Phosphatidylinositol 4-phosphate 5-kinase 9
BnaC08g19430D	8.23e-05	0.0163849	0.653049	AT1G20693	High mobility group B protein 2
BnaA09g04550D	8.26e-05	0.0164122	-0.559238	AT5G25440	Protein kinase superfamily protein
BnaC09g42800D	8.4e-05	0.0166536	-0.465836	AT5G14730	Unknown protein
BnaA05g14960D	8.52e-05	0.0168396	-0.495918	AT1G52315	Regulator of Vps4 activity in the MVB pathway protein
BnaC04g54390D	8.54e-05	0.0168502	0.535563	AT2G29620	Unknown protein
BnaA05g09560D	8.64e-05	0.0169912	-0.478585	AT4G19000	Transcription elongation factor (TFIIS) family protein
BnaA08g25950D	8.69e-05	0.0170475	-0.945073	AT1G10170	NF-X1-type zinc finger protein NFXL1
BnaC07g14330D	8.84e-05	0.017312	-0.664134	AT1G21528	Unknown protein
BnaC06g37200D	8.9e-05	0.0173922	-1.34442	AT1G76430	Probable inorganic phosphate transporter 1-9
BnaC05g17480D	8.99e-05	0.0174812	-0.460573	AT1G22240	Putative pumilio homolog 8
BnaC03g70880D	8.99e-05	0.0174812	0.344604	AT1G55850	Cellulose synthase-like protein E1
BnaA03g26000D	9.1e-05	0.0176216	0.197582	AT4G02850	Phenazine biosynthesis PhzC/PhzF family protein
BnaA01g18870D	9.11e-05	0.0176216	-0.228774	AT4G14890	2Fe-2S ferredoxin-like superfamily protein
BnaA01g19870D	9.15e-05	0.0176597	-0.91957	AT3G46600	Scarecrow-like protein 30
BnaC03g30410D	9.21e-05	0.017727	0.146345	AT4G03070	Probable 2-oxoglutarate-dependent dioxygenase AOP1
BnaAnng39720D	9.39e-05	0.0180397	0.209055	AT3G07890	Ypt/Rab-GAP domain of gyp1p superfamily protein
BnaA07g25210D	9.42e-05	0.0180488	0.653163	AT1G65060	4-coumarate--CoA ligase 3
BnaCnng62500D	9.5e-05	0.0181611	0.742658	AT4G13930	Serine hydroxymethyltransferase 4
BnaC05g23460D	9.57e-05	0.0182416	-0.564743	AT1G30480	DNA-damage-repair/toleration protein DRT111
BnaC06g37960D	9.72e-05	0.0184852	0.328089	AT1G77240	Probable acyl-activating enzyme 4
BnaAnng03120D	9.78e-05	0.0185641	1.09454	AT3G06270	Probable protein phosphatase 2C 35
BnaA07g02240D	9.88e-05	0.0186839	-0.308521	AT5G55270	Protein of unknown function (DUF295)
BnaC08g01840D	9.89e-05	0.0186839	0.273743	AT1G06550	3-hydroxyisobutyryl-CoA hydrolase-like protein 5
BnaC03g73610D	9.99e-05	0.0188238	-0.451177	AT3G13080	ABC transporter C family member 3
BnaC01g37970D	0.00010059	0.0189083	-0.7563	AT3G13080	ABC transporter C family member 3
BnaA08g10620D	0.000100858	0.0189143	0.987866	AT4G23430	Short-chain dehydrogenase TIC 32
BnaA06g39770D	0.000101362	0.0189376	-1.19986	NA	NA
BnaA04g11540D	0.000101676	0.0189376	0.216843	AT5G39130	Germin-like protein subfamily 1 member 16
BnaC06g42800D	0.000101692	0.0189376	1.56585	AT3G60340	Alpha/beta-Hydrolases superfamily protein
BnaCnng40710D	0.000103354	0.0192026	-0.367754	AT5G55270	Protein of unknown function (DUF295)
BnaA04g12650D	0.000104002	0.0192782	0.41935	AT2G22170	Lipase/lipooxygenase
BnaC08g02000D	0.000104302	0.0192892	0.633943	AT1G07120	Molecular function unknown
BnaC03g40510D	0.000105226	0.0194152	0.799919	AT3G18490	Protein ASPARTIC PROTEASE IN GUARD CELL 1
BnaA08g26740D	0.000105845	0.0194745	0.400794	AT1G08820	Vesicle-associated protein 2-2
BnaA03g19870D	0.000106034	0.0194745	-1.03565	AT2G42700	Sec1 family domain-containing protein MIP3
BnaC06g43900D	0.000107422	0.0196844	-0.367772	AT1G73120	Unknown protein
BnaC03g78280D	0.000108004	0.0197457	0.620798	AT1G54030	Inactive GDSL esterase/lipase-like protein 25
BnaC04g04080D	0.000111288	0.0202998	0.39567	AT2G45220	Probable pectinesterase/pectinesterase inhibitor 17
BnaC03g67120D	0.000111884	0.0203372	1.48026	AT4G32570	Protein TIFY 8
BnaC03g15980D	0.000112001	0.0203372	-0.423737	AT5G51440	23.5 kDa heat shock protein
BnaC06g27490D	0.000112975	0.0204677	-0.357618	AT1G66500	Polyadenylation and cleavage factor homolog 1
BnaA09g49850D	0.000114068	0.020619	0.43226	NA	NA
BnaA04g28450D	0.00011464	0.0206757	-1.05844	AT2G29930	F-box/LRR-repeat protein At2g29930
BnaC02g31360D	0.000116886	0.0210335	0.377897	NA	NA
BnaC02g13760D	0.000117374	0.0210738	0.528175	AT5G54160	Flavone 3'-O-methyltransferase 1
BnaA09g12500D	0.000118606	0.0212474	-0.846607	AT1G63450	Root hair specific 8
BnaC03g26920D	0.00011924	0.0213133	-0.372253	AT2G25760	Protein kinase family protein
BnaA03g12230D	0.000119823	0.0213698	-0.949981	AT5G53510	Oligopeptide transporter 9
BnaA02g14050D	0.000120481	0.0214394	0.170964	AT1G68850	Peroxidase 11
BnaA03g32680D	0.000121126	0.0215065	-0.459418	AT3G13080	ABC transporter C family member 3
BnaC07g45030D	0.000121873	0.0215912	-1.1989	AT4G34410	Ethylene-responsive transcription factor ERF109
BnaC04g27780D	0.000125443	0.0221731	0.323266	AT3G52840	Beta-galactosidase 2
BnaA03g34290D	0.000125711	0.0221731	-0.278756	AT3G16770	Ethylene-responsive transcription factor RAP2-3
BnaC08g16730D	0.000127814	0.0224944	0.623016	AT1G15690	Pyrophosphate-energized vacuolar membrane proton pump 1
BnaC06g34300D	0.000128686	0.0225982	-0.533543	AT1G73340	Cytochrome P450 superfamily protein
BnaA07g33410D	0.000129408	0.0226754	0.292982	AT1G77240	Probable acyl-activating enzyme 4
BnaCnng36660D	0.000129829	0.0226994	-0.450942	AT3G52080	Cation/H(+) antiporter 28
BnaC06g01310D	0.000130456	0.0227592	-0.80119	AT5G45220	Disease resistance protein (TIR-NBS-LRR class) family
BnaA02g23200D	0.000131947	0.0229522	0.640688	AT5G42655	Disease resistance-responsive (dirigent-like protein) family protein
BnaCnng47020D	0.000132135	0.0229522	-1.20812	AT5G52940	Protein of unknown function (DUF295)
BnaAnng15370D	0.000138909	0.0240767	0.571684	AT4G34850	Type III polyketide synthase B
BnaA03g41210D	0.000139264	0.0240861	-0.50141	AT3G51150	ATP binding microtubule motor family protein
BnaC02g00770D	0.00014115	0.0243596	-0.432805	AT5G09640	Serine carboxypeptidase-like 19
BnaC07g41070D	0.000141783	0.0244162	-0.772942	AT4G27890	Protein BOBBER 2
BnaC03g27130D	0.000145618	0.0250229	0.683986	AT2G23970	Class I glutamine amidotransferase-like superfamily protein
BnaC08g37060D	0.000148622	0.0254844	1.13589	AT1G18700	DNAJ heat shock N-terminal domain-containing protein
BnaC09g46810D	0.000153271	0.0261815	-0.741189	AT5G09876	Unknown protein
BnaA05g35760D	0.000153342	0.0261815	0.897245	AT1G51340	MATE efflux family protein 1
BnaC08g18680D	0.000154288	0.0262871	-0.901769	AT1G19250	Probable flavin-containing monooxygenase 1
BnaC07g27290D	0.000154896	0.0263346	-1.21508	AT5G38620	MADS-box transcription factor family protein
BnaC07g45900D	0.000158541	0.0268852	-0.691715	AT4G35985	Senescence/dehydration-associated protein-related
BnaA09g38600D	0.000159134	0.0268852	0.591827	AT3G60580	Zinc finger protein ZAT9
BnaA02g21850D	0.000159142	0.0268852	-0.945396	AT4G11070	Probable WRKY transcription factor 41
BnaC09g36580D	0.000159797	0.026939	0.962881	AT5G22020	Calcium-dependent phosphotriesterase superfamily protein
BnaA10g08600D	0.000161353	0.0270419	0.442859	AT1G44800	WAT1-related protein
BnaA08g12320D	0.000161364	0.0270419	-0.511575	AT4G31860	Probable protein phosphatase 2C 60
BnaA10g21570D	0.00016142	0.0270419	-0.600488	AT5G10720	Histidine kinase 5
BnaA03g53820D	0.000161877	0.0270618	0.755665	AT4G36940	Nicotinate phosphoribosyltransferase 1
BnaAnng22150D	0.000163066	0.0272038	0.2974	AT5G51820	Phosphoglucomutase
BnaA08g14520D	0.000164194	0.0273203	-0.719477	AT4G25300	2-oxoglutarate (2OG) and Fe(II)-dependent oxygenase superfamily protein
BnaA09g22430D	0.00016462	0.0273203	-1.04566	AT5G13210	Uncharacterised conserved protein UCP015417
BnaC09g15120D	0.000164788	0.0273203	-0.882773	AT1G59660	Nuclear pore complex protein NUP98B
BnaC09g23550D	0.000165347	0.0273564	0.406209	AT4G12030	Probable sodium/metabolite cotransporter BASS5
BnaC03g15300D	0.000171159	0.0282352	-0.611166	AT5G53010	Calcium-transporting ATPase
BnaC07g28980D	0.000171364	0.0282352	-0.975163	AT5G25900	Ent-kaurene oxidase
BnaA01g03300D	0.000171977	0.028278	-0.540676	AT4G33666	Unknown protein
BnaA06g28790D	0.000173807	0.0285204	-1.16871	AT5G27420	E3 ubiquitin-protein ligase ATL31
BnaC02g07500D	0.000175096	0.0286731	0.43679	AT5G17820	Peroxidase 57
BnaC02g42230D	0.000175546	0.0286881	-1.14429	AT5G23270	Sugar transport protein 11
BnaA04g26390D	0.000177451	0.0289405	0.477162	AT2G45750	Probable methyltransferase PMT16
BnaA03g51780D	0.00017884	0.0291077	-0.519704	AT3G22750	Protein kinase superfamily protein
BnaA07g16060D	0.000180097	0.0292528	0.467463	AT3G53260	Phenylalanine ammonia-lyase 2
BnaCnng36880D	0.000180564	0.0292693	0.718255	AT2G45660	MADS-box protein SOC1
BnaA01g24360D	0.000183079	0.0296171	-0.439316	AT3G22910	Putative calcium-transporting ATPase 13
BnaC01g03580D	0.000184242	0.029745	-0.918397	AT4G34880	Amidase family protein
BnaC02g22260D	0.000185304	0.0298563	-0.976774	AT1G73550	Bifunctional inhibitor/lipid-transfer protein/seed storage 2S albumin superfamily protein
BnaC08g13000D	0.000185857	0.0298852	-0.834649	AT4G28330	Unknown protein
BnaA06g02840D	0.000186395	0.0299118	-1.01028	AT1G50400	Probable mitochondrial import receptor subunit TOM40-2
BnaC08g03820D	0.000189559	0.0303586	-0.668377	AT2G47450	Signal recognition particle 43 kDa protein
BnaC03g39830D	0.000190063	0.0303785	-0.481411	AT2G18790	Phytochrome B
BnaC08g35700D	0.000190496	0.0303871	0.627175	AT2G21430	Probable cysteine proteinase A494
BnaC08g05920D	0.000191516	0.0304875	0.61771	AT1G22300	14-3-3-like protein GF14 epsilon
BnaC02g17520D	0.000191886	0.0304875	-0.521265	NA	NA
BnaC05g30720D	0.000193446	0.0306744	0.863339	AT3G21630	Chitin elicitor receptor kinase 1
BnaA03g58230D	0.000194663	0.0307729	0.47198	AT4G18350	9-cis-epoxycarotenoid dioxygenase NCED2
BnaA07g08090D	0.000194836	0.0307729	-0.36439	AT1G29200	O-fucosyltransferase family protein
BnaC05g36070D	0.000195915	0.0308334	0.227905	AT3G17350	Unknown protein
BnaA07g28110D	0.000195989	0.0308334	-0.249235	AT3G27740	Carbamoyl-phosphate synthase small chain
BnaC09g39240D	0.000197556	0.0310096	-0.36645	AT5G18580	Probable serine/threonine-protein phosphatase 2A regulatory subunit B'' subunit TON2
BnaC08g06520D	0.000197883	0.0310096	0.411109	NA	NA
BnaC07g34840D	0.000200737	0.0313898	-0.794574	AT4G17810	C2H2 and C2HC zinc fingers superfamily protein
BnaC08g19220D	0.000201094	0.0313898	-0.530034	AT1G20350	Mitochondrial import inner membrane translocase subunit TIM17-1
BnaA07g10930D	0.000203537	0.0317094	-0.28263	AT1G21630	Calcium-binding EF hand family protein
BnaA02g14040D	0.000204568	0.0318081	-0.812479	AT1G68840	AP2/ERF and B3 domain-containing transcription repressor RAV2
BnaC07g15480D	0.000206472	0.032042	-0.816471	AT1G20310	Unknown protein
BnaC07g02970D	0.000207205	0.0320935	-0.372035	AT2G22710	Transposable element gene
BnaA10g07430D	0.000208884	0.0322742	1.05519	AT5G52450	MATE efflux family protein
BnaA10g03490D	0.00020944	0.0322742	0.447173	AT1G05710	Basic helix-loop-helix (bHLH) DNA-binding superfamily protein
BnaA08g29930D	0.000209581	0.0322742	0.57215	AT5G35550	Transcription factor TT2
BnaC03g37650D	0.000210785	0.0323973	0.246178	AT3G12520	Probable sulfate transporter 4.2
BnaC08g26580D	0.000212108	0.0325383	0.475465	AT3G55630	Folylpolyglutamate synthase
BnaCnng75800D	0.00021701	0.0332265	0.390874	AT5G21150	Protein argonaute 9
BnaC07g21990D	0.000218362	0.0333698	1.25155	AT2G02870	F-box/kelch-repeat protein SKIP11
BnaA08g02460D	0.000219206	0.033381	-0.731107	AT1G49650	Probable carboxylesterase 4
BnaC04g19510D	0.000219269	0.033381	1.00752	AT5G51710	K(+) efflux antiporter 5
BnaA02g12730D	0.000220031	0.0333946	0.42773	AT1G66970	Glycerophosphodiester phosphodiesterase GDPDL1
BnaA10g01950D	0.000220192	0.0333946	-0.360561	AT1G03470	Protein NETWORKED 3A
BnaC03g19410D	0.000221592	0.0335433	-1.11134	AT2G35580	Serine protease inhibitor (SERPIN) family protein
BnaCnng65810D	0.000222654	0.0336405	1.33129	AT4G24610	Unknown protein
BnaA05g34670D	0.000224685	0.0338834	0.582074	AT2G39510	WAT1-related protein
BnaC02g40480D	0.00022854	0.0344001	-0.389568	AT5G25790	Protein tesmin/TSO1-like CXC 7
BnaA10g11570D	0.000231838	0.034831	0.771991	AT5G57630	CBL-interacting serine/threonine-protein kinase 21
BnaC07g18860D	0.000236651	0.0354459	-0.608079	AT5G46110	Triose phosphate/phosphate translocator TPT
BnaC02g07110D	0.000236816	0.0354459	0.184837	AT5G17220	Glutathione S-transferase F12
BnaCnng73470D	0.000238384	0.035516	-0.379376	AT5G41780	Myosin heavy chain-related
BnaA08g01230D	0.000238541	0.035516	-0.235402	AT1G53270	ABC transporter G family member 10
BnaA03g09080D	0.00023893	0.035516	0.518995	AT5G60190	NEDD8-specific protease 1
BnaA09g00730D	0.000239293	0.035516	0.178189	AT4G02300	Probable pectinesterase/pectinesterase inhibitor 39
BnaC07g03990D	0.000239503	0.035516	-0.429636	AT2G05310	Unknown protein
BnaC03g76760D	0.000240859	0.0356511	0.319475	AT2G01520	MLP-like protein 328
BnaA06g19890D	0.000241612	0.0356965	-0.411907	AT3G46080	Zinc finger protein ZAT8
BnaA03g56100D	0.000243025	0.0358133	0.445286	AT5G20580	FRIGIDA interacting protein 1
BnaA09g17900D	0.000243701	0.0358133	0.647062	AT5G46230	Protein of unknown function
BnaC04g08450D	0.000243743	0.0358133	-0.290204	AT2G36800	UDP-glycosyltransferase 73C5
BnaA02g36840D	0.000245362	0.0359851	0.72306	AT2G01150	Probable E3 ubiquitin-protein ligase RHA2B
BnaA07g11160D	0.000249321	0.0364988	-0.509684	AT1G20960	U5 small nuclear ribonucleoprotein helicase
BnaC08g10930D	0.000251937	0.0368145	0.675376	AT4G17098	Other RNA
BnaA07g28180D	0.000253899	0.0369275	-0.450125	AT1G69620	60S ribosomal protein L34-2
BnaCnng51110D	0.000254037	0.0369275	-0.957606	AT1G65630	Putative protease Do-like 3
BnaCnng60310D	0.000254452	0.0369275	-0.758585	AT4G23190	Cysteine-rich receptor-like protein kinase 11
BnaC06g10750D	0.000254555	0.0369275	-0.252013	AT1G55230	Family of unknown function (DUF716)
BnaC07g47660D	0.000255542	0.0370037	0.274325	NA	NA
BnaC08g20740D	0.000257377	0.0371795	0.701332	AT3G49055	Uncharacterized protein At3g49055
BnaCnng64100D	0.000257684	0.0371795	0.645819	AT1G52880	NAC domain-containing protein 18
BnaA09g11140D	0.000259499	0.0373251	-0.656751	AT2G41910	Protein kinase superfamily protein
BnaA08g21850D	0.000259626	0.0373251	-1.15768	AT1G20350	Mitochondrial import inner membrane translocase subunit TIM17-1
BnaC03g26640D	0.000260128	0.0373302	1.00065	AT2G26800	Hydroxymethylglutaryl-CoA lyase
BnaC01g18870D	0.00026484	0.0378784	-0.361212	AT5G26710	Glutamyl/glutaminyl-tRNA synthetase
BnaA09g07870D	0.000264894	0.0378784	-0.398687	AT5G66480	Unknown protein
BnaC08g37780D	0.00026657	0.0380502	0.522298	AT1G17380	Protein TIFY 11A
BnaA03g24710D	0.000268403	0.0382436	-0.437447	AT4G11160	Translation initiation factor 2
BnaA09g44560D	0.000270594	0.0383753	-0.564267	AT1G18470	Transmembrane Fragile-X-F-associated protein
BnaC03g52990D	0.000270663	0.0383753	1.08933	AT3G48690	Probable carboxylesterase 12
BnaC05g09240D	0.000270765	0.0383753	-0.293901	NA	NA
BnaC04g40090D	0.000274103	0.0387797	-0.263624	AT2G28840	Putative E3 ubiquitin-protein ligase XBAT31
BnaC03g11570D	0.000276452	0.0390394	-0.412432	AT5G59820	Zinc finger protein ZAT12
BnaC04g01470D	0.000276913	0.0390394	-0.366897	AT2G40610	Expansin-A8
BnaCnng25170D	0.000277882	0.0391071	0.162133	AT3G50740	UDP-glycosyltransferase 72E1
BnaC03g22220D	0.0002802	0.039341	-0.748314	AT2G39730	Ribulose bisphosphate carboxylase/oxygenase activase
BnaC03g68860D	0.000280527	0.039341	0.390352	AT1G51355	Unknown protein
BnaCnng16560D	0.000281738	0.0394419	-1.18847	AT5G10010	Unknown protein
BnaA09g23670D	0.000282491	0.0394783	-0.230815	AT4G10250	22.0 kDa heat shock protein
BnaC01g00620D	0.000284443	0.0396818	-1.11242	AT4G39740	Protein SCO1 homolog 2
BnaA07g32030D	0.000285834	0.0397904	0.361518	AT1G75280	Isoflavone reductase homolog P3
BnaC04g12480D	0.000286215	0.0397904	-0.783597	AT2G32290	Beta-amylase 6
BnaA05g20160D	0.000288985	0.0401058	0.411236	AT3G20770	Protein ETHYLENE INSENSITIVE 3
BnaA04g25910D	0.000291517	0.0403872	0.456865	AT2G44850	Unknown protein
BnaC02g39750D	0.000295974	0.0409339	-0.720101	AT5G35540	Unknown protein
BnaC04g08440D	0.000296899	0.040991	-0.486923	AT2G36800	UDP-glycosyltransferase 73C5
BnaCnng78750D	0.000300302	0.0412689	-1.07772	AT5G35790	Glucose-6-phosphate 1-dehydrogenase 1
BnaA06g33370D	0.000300311	0.0412689	-0.292153	AT3G25800	Serine/threonine-protein phosphatase 2A 65 kDa regulatory subunit A beta isoform
BnaC03g17980D	0.0003007	0.0412689	0.317025	NA	NA
BnaA09g20320D	0.000301431	0.0412689	-0.333733	AT4G04640	ATP synthase gamma chain 1
BnaA03g36080D	0.000301898	0.0412689	0.620401	AT3G21160	Mannosyl-oligosaccharide 1
BnaA03g07160D	0.000302004	0.0412689	0.407431	AT5G18520	Lung seven transmembrane receptor family protein
BnaA01g12500D	0.000308169	0.0420396	0.484964	AT4G22810	AT-hook motif nuclear-localized protein 24
BnaAnng22470D	0.000309591	0.0421617	-0.118864	AT3G09930	GDSL esterase/lipase
BnaA05g26040D	0.000312073	0.0423839	-0.276099	AT3G13310	Chaperone DnaJ-domain superfamily protein
BnaAnng38710D	0.000312281	0.0423839	-0.468203	AT5G17350	Unknown protein
BnaA04g29280D	0.000313369	0.0424597	0.344936	AT1G43080	Pectin lyase-like superfamily protein
BnaA04g22230D	0.000314026	0.0424768	-1.15659	AT2G38830	Ubiquitin-conjugating enzyme/RWD-like protein
BnaA06g25680D	0.000316478	0.0427363	-0.719676	AT2G17660	RPM1-interacting protein 4 (RIN4) family protein
BnaC04g05850D	0.000318774	0.0429738	0.952106	AT2G39630	Nucleotide-diphospho-sugar transferases superfamily protein
BnaA03g18160D	0.000324838	0.0436797	-0.703857	AT2G38823	Unknown protein
BnaA02g31540D	0.000326035	0.0436797	-0.584641	AT5G26170	Probable WRKY transcription factor 50
BnaA03g35290D	0.000326081	0.0436797	1.10109	NA	NA
BnaC06g01540D	0.000326192	0.0436797	-0.400735	NA	NA
BnaAnng39380D	0.000327541	0.0437871	0.293534	AT3G46540	ENTH/VHS family protein
BnaA05g11240D	0.000332595	0.0443229	1.04654	AT2G31570	Probable glutathione peroxidase 2
BnaA06g27960D	0.000332886	0.0443229	-0.755168	AT5G25900	Ent-kaurene oxidase
BnaC01g29820D	0.000333242	0.0443229	0.293657	AT1G61720	Anthocyanidin reductase
BnaA10g08030D	0.000333763	0.0443229	-0.229382	AT1G65481	Unknown protein
BnaC08g01410D	0.000338641	0.0448296	-0.331866	AT1G05680	UDP-glycosyltransferase 74E2
BnaC05g38460D	0.000338698	0.0448296	-1.10456	AT3G15170	Protein CUP-SHAPED COTYLEDON 1
BnaCnng63430D	0.000340219	0.0449566	-0.334716	AT3G22370	Ubiquinol oxidase 1a
BnaA09g30660D	0.000342656	0.045204	0.949261	AT1G22410	Class-II DAHP synthetase family protein
BnaC04g23800D	0.000351979	0.0463576	-0.664817	AT3G58150	Optic atrophy 3 protein (OPA3)
BnaA09g18770D	0.000352985	0.0463695	-0.763049	AT1G64720	Polyketide cyclase/dehydrase and lipid transport superfamily protein
BnaA02g11200D	0.000353227	0.0463695	0.77286	AT5G51890	Peroxidase 66
BnaC08g26010D	0.000354184	0.046389	1.04304	AT3G55120	Chalcone--flavonone isomerase 1
BnaC09g37540D	0.000354535	0.046389	0.846758	AT5G20240	Floral homeotic protein PISTILLATA
BnaC05g47920D	0.00035575	0.0464595	-0.267409	AT3G03300	Endoribonuclease Dicer homolog 2
BnaA05g23750D	0.000356234	0.0464595	-0.223712	AT3G15720	Probable polygalacturonase
BnaC08g01260D	0.000357819	0.0464665	0.863069	AT1G05280	Protein of unknown function (DUF604)
BnaA05g00410D	0.00035802	0.0464665	0.343985	AT2G01280	Cyclin/Brf1-like TBP-binding protein
BnaA06g32180D	0.000358028	0.0464665	0.756944	AT3G27330	Zinc finger (C3HC4-type RING finger) family protein
BnaAnng06280D	0.000359335	0.0465606	0.245998	AT5G07960	Protein Asterix
BnaC05g19330D	0.000361884	0.0468151	0.725743	NA	NA
BnaA03g12460D	0.0003626	0.0468195	-0.375897	AT3G21910	Putative cysteine-rich repeat secretory protein 17
BnaC06g09250D	0.000363146	0.0468195	0.697338	AT1G51950	Auxin-responsive protein IAA18
BnaC09g32680D	0.000363672	0.0468195	0.930062	AT5G57630	CBL-interacting serine/threonine-protein kinase 21
BnaC04g52320D	0.000366374	0.0470917	-0.391791	AT1G11420	DUF724 domain-containing protein 2
BnaUnng01270D	0.000368743	0.0472738	-0.9708	AT3G29400	Exocyst subunit exo70 family protein E1
BnaA07g27930D	0.000368972	0.0472738	-0.430318	AT1G69390	Cell division topological specificity factor homolog
BnaC05g49320D	0.00037043	0.0473848	0.484231	NA	NA
BnaC09g36860D	0.000372016	0.0475011	0.534743	AT5G21150	Protein argonaute 9
BnaA10g01350D	0.000372525	0.0475011	-0.147221	AT1G02700	Unknown protein
BnaC01g11500D	0.000373822	0.0475907	0.674625	AT4G18990	Probable xyloglucan endotransglucosylase/hydrolase protein 29
BnaC03g30510D	0.000375936	0.0477073	-0.529771	AT4G02920	Unknown protein
BnaA07g14080D	0.000376146	0.0477073	0.413137	AT2G28710	C2H2-type zinc finger family protein
BnaA09g31310D	0.000376525	0.0477073	0.657535	AT3G50700	Protein indeterminate-domain 2
BnaA09g04580D	0.000379313	0.0479845	-0.387145	AT5G25390	Ethylene-responsive transcription factor SHINE 3
BnaA05g26030D	0.000383015	0.0483765	-0.267034	AT3G13310	Chaperone DnaJ-domain superfamily protein
BnaA05g18200D	0.00038521	0.0485771	-0.411298	AT1G29720	Probable LRR receptor-like serine/threonine-protein kinase
BnaC01g41850D	0.00038925	0.0490094	0.274716	AT4G15550	UDP-glycosyltransferase 75D1
BnaC02g48840D	0.000390185	0.04905	-1.03076	AT5G41770	Crooked neck protein
BnaC04g04400D	0.000390948	0.0490688	0.343847	AT2G45685	Other RNA
BnaA05g20030D	0.000395781	0.0495978	-0.677788	AT3G20865	Probable arabinogalactan protein 40

## Sheet: Table S5
Table S5. Summary of overlapped TWAS-significant genes for SCC at 20 DAF and 40 DAF
Gene	Arabidopsis Gene	Annotation
BnaC03g51060D	AT5G63270	RPM1-interacting protein 4 (RIN4) family protein
BnaC06g14510D	AT3G53260	Phenylalanine ammonia-lyase 2
BnaC05g43050D	AT3G09950	Unknown protein
BnaA05g11950D	AT2G30490	Trans-cinnamate 4-monooxygenase
BnaA03g21400D	AT2G46410	Transcription factor CPC
BnaC09g36580D	AT5G22020	Calcium-dependent phosphotriesterase superfamily protein
BnaC08g00430D	AT1G03940	Coumaroyl-CoA:anthocyanidin 3-O-glucoside-6''-O-coumaroyltransferase 1
BnaA04g16550D	AT2G28625	Unknown protein
BnaC04g08190D	AT2G37040	Phenylalanine ammonia-lyase 1
BnaA09g22810D	AT4G09820	Transcription factor TT8
BnaC02g05070D	AT5G13930	Chalcone synthase
BnaA03g60670D	AT1G61720	Anthocyanidin reductase
BnaC08g38960D	AT1G62333	Unknown protein
BnaC08g20740D	AT3G49055	Uncharacterized protein At3g49055
BnaC09g40740D	AT5G17220	Glutathione S-transferase F12
BnaC08g22640D	AT3G51240	Naringenin
BnaC09g43250D	AT5G13930	Chalcone synthase
BnaA02g03440D	AT5G17220	Glutathione S-transferase F12
BnaC07g37670D	AT4G22880	Leucoanthocyanidin dioxygenase
BnaA05g01400D	AT2G46410	Transcription factor CPC
BnaA01g34840D	AT4G21895	DNA binding
BnaC09g31650D	AT5G55250	Indole-3-acetate O-methyltransferase 1
BnaC09g16810D	AT5G42370	Calcineurin-like metallo-phosphoesterase superfamily protein
BnaC01g37520D	AT3G13660	Dirigent protein 22
BnaA03g14010D	AT2G30490	Trans-cinnamate 4-monooxygenase
BnaA07g18120D	AT3G59030	Protein TRANSPARENT TESTA 12
BnaA08g27280D	AT1G02920	Glutathione S-transferase F7
BnaCnng66150D	AT5G21105	Plant L-ascorbate oxidase
BnaC05g14820D	AT1G19190	Probable carboxylesterase 1
BnaC05g01540D	AT1G02920	Glutathione S-transferase F7
BnaA07g20440D	AT1G79180	Myb domain protein 63
BnaC07g42660D	AT4G30470	Cinnamoyl-CoA reductase like protein
BnaC04g22530D	AT4G34470	SKP1-like protein 12
BnaA08g28670D	AT1G06550	3-hydroxyisobutyryl-CoA hydrolase-like protein 5
BnaC08g26020D	AT3G55120	Chalcone--flavonone isomerase 1
BnaA10g19670D	AT5G13930	Chalcone synthase
BnaC04g18950D	AT1G61720	Anthocyanidin reductase
BnaA03g48590D	NaN	NaN
BnaC08g00080D	AT1G02920	Glutathione S-transferase F7
BnaC01g12770D	AT4G21480	Sugar transporter protein 12
BnaC06g01310D	AT5G45220	Disease resistance protein (TIR-NBS-LRR class) family
BnaA09g30660D	AT1G22410	Class-II DAHP synthetase family protein
BnaA10g01510D	AT1G02920	Glutathione S-transferase F7
BnaC08g39550D	NaN	NaN
BnaA09g34840D	AT3G55120	Chalcone--flavonone isomerase 1
BnaA01g17090D	AT4G16600	Putative glucuronosyltransferase PGSIP7
BnaC08g35700D	AT2G21430	Probable cysteine proteinase A494
BnaC07g41320D	AT4G28460	Unknown protein
BnaC03g16960D	AT2G30490	Trans-cinnamate 4-monooxygenase
BnaA07g16060D	AT3G53260	Phenylalanine ammonia-lyase 2
BnaC04g52650D	AT2G42860	Unknown protein
BnaC04g39880D	AT2G28625	Unknown protein
BnaC04g02100D	AT2G41730	Unknown protein
BnaA04g29280D	AT1G43080	Pectin lyase-like superfamily protein
BnaA05g07580D	AT2G36800	UDP-glycosyltransferase 73C5
BnaA02g31460D	AT5G39130	Germin-like protein subfamily 1 member 16
BnaCnng38790D	AT1G28080	RING finger protein
BnaA05g10960D	AT2G32020	Acyl-CoA N-acyltransferases (NAT) superfamily protein
BnaC06g26980D	AT1G65060	4-coumarate--CoA ligase 3
BnaA07g11160D	AT1G20960	U5 small nuclear ribonucleoprotein helicase
BnaCnng35090D	AT5G21105	Plant L-ascorbate oxidase
BnaAnng15360D	AT4G34860	Probable alkaline/neutral invertase B
BnaA09g53350D	AT5G42370	Calcineurin-like metallo-phosphoesterase superfamily protein
BnaA07g32550D	NaN	NaN
BnaA05g07590D	AT2G36800	UDP-glycosyltransferase 73C5
BnaC03g73620D	AT3G13080	ABC transporter C family member 3
BnaC09g24870D	AT4G09820	Transcription factor TT8
BnaA10g24440D	AT5G06530	ABC transporter G family member 22
BnaC09g52670D	AT4G11655	CASP-like protein 4A4
BnaC03g25810D	AT2G46410	Transcription factor CPC
BnaC04g35470D	NaN	NaN
BnaCnng63430D	AT3G22370	Ubiquinol oxidase 1a
BnaC03g23620D	AT2G42060	Cysteine/Histidine-rich C1 domain family protein
BnaA09g44620D	AT1G18290	Unknown protein
BnaC08g04590D	AT5G38820	Transmembrane amino acid transporter family protein
BnaA09g37150D	AT1G14580	Protein indeterminate-domain 6
BnaC03g34540D	AT3G06070	Unknown protein
BnaAnng03120D	AT3G06270	Probable protein phosphatase 2C 35
BnaC07g47900D	AT2G04050	MATE efflux family protein 5
BnaA07g21320D	AT1G76600	Unknown protein
BnaA07g32530D	NaN	NaN
BnaC06g44000D	NaN	NaN
BnaC04g08440D	AT2G36800	UDP-glycosyltransferase 73C5
BnaC04g02080D	AT2G41730	Unknown protein
BnaC07g45110D	AT4G26300	Arginyl-tRNA synthetase
BnaA01g17080D	AT4G16600	Putative glucuronosyltransferase PGSIP7
BnaAnng16520D	AT3G09980	Family of unknown function (DUF662)
BnaA04g26390D	AT2G45750	Probable methyltransferase PMT16
BnaA05g10930D	AT2G32020	Acyl-CoA N-acyltransferases (NAT) superfamily protein
BnaC07g51200D	NaN	NaN
BnaC06g08390D	AT1G34790	Protein TRANSPARENT TESTA 1
BnaA02g31540D	AT5G26170	Probable WRKY transcription factor 50
BnaC01g29820D	AT1G61720	Anthocyanidin reductase
BnaA07g24460D	AT1G68725	Lysine-rich arabinogalactan protein 19
BnaC08g46320D	AT1G05680	UDP-glycosyltransferase 74E2
BnaA01g30060D	AT3G13080	ABC transporter C family member 3
BnaC08g01410D	AT1G05680	UDP-glycosyltransferase 74E2
BnaC04g45970D	AT2G38830	Ubiquitin-conjugating enzyme/RWD-like protein
BnaAnng41200D	AT2G04080	MATE efflux family protein 7
BnaC01g03030D	AT4G12735	Unknown protein
BnaA07g27930D	AT1G69390	Cell division topological specificity factor homolog
BnaA09g10670D	AT5G01730	Protein SCAR4
BnaA05g19250D	AT3G19930	Sugar transport protein 4

## Sheet: Table S6
Table S6. Phenylpropane biosynthesis-related genes significantly associated with SCC identified by TWAS at 20 DAF
Gene	LMM P value	FDR	Arabidopsis Gene	Name	Annotation
BnaC06g14510D	1.51945e-11	4.41e-07	AT3G53260	PAL2	Phenylalanine ammonia-lyase 2
BnaA05g11950D	5.12029e-10	8.13e-06	AT2G30490	C4H	Trans-cinnamate 4-monooxygenase
BnaA03g21400D	5.59457e-10	8.13e-06	AT2G46410	CPC	Transcription factor CPC
BnaC08g00430D	2.39519e-09	2.32e-05	AT1G03940	3AT1	Coumaroyl-CoA:anthocyanidin 3-O-glucoside-6''-O-coumaroyltransferase 1
BnaC04g08190D	3.30562e-09	2.77e-05	AT2G37040	PAL1	Phenylalanine ammonia-lyase 1
BnaA09g22810D	3.49751e-09	2.77e-05	AT4G09820	TT8	Transcription factor TT8
BnaC02g05070D	6.94072e-09	5.04e-05	AT5G13930	TT4	Chalcone synthase
BnaA03g60670D	8.89732e-09	5.96e-05	AT1G61720	BAN	Anthocyanidin reductase
BnaC04g41130D	1.07411e-08	6.69e-05	AT2G30490	C4H	Trans-cinnamate 4-monooxygenase
BnaA09g33560D	2.02002e-08	9.78e-05	AT3G53260	PAL2	Phenylalanine ammonia-lyase 2
BnaC09g40740D	2.24127e-08	0.000102794	AT5G17220	GSTF12	Glutathione S-transferase F12
BnaC08g22640D	3.22335e-08	0.000140445	AT3G51240	F3H	Naringenin,2-oxoglutarate 3-dioxygenase
BnaC09g43250D	3.57238e-08	0.00014824	AT5G13930	TT4	Chalcone synthase
BnaA02g03440D	4.74935e-08	0.000184138	AT5G17220	GSTF12	Glutathione S-transferase F12
BnaC04g14330D	4.86008e-08	0.000184138	AT2G30490	C4H	Trans-cinnamate 4-monooxygenase
BnaC07g37670D	6.12872e-08	0.000218314	AT4G22880	LDOX	Leucoanthocyanidin dioxygenase
BnaC08g24360D	6.26317e-08	0.000218314	AT3G53260	PAL2	Phenylalanine ammonia-lyase 2
BnaA05g01400D	9.31396e-08	0.000312168	AT2G46410	CPC	Transcription factor CPC
BnaA03g14010D	2.18963e-07	0.000578207	AT2G30490	C4H	Trans-cinnamate 4-monooxygenase
BnaA07g18120D	2.32558e-07	0.000596046	AT3G59030	TT12	Protein TRANSPARENT TESTA 12
BnaA07g20440D	4.66619e-07	0.00104262	AT1G79180	MYB63	MYB domain protein 63
BnaC07g42660D	5.28129e-07	0.00114179	AT4G30470	CCR	Cinnamoyl-CoA reductase like protein
BnaC08g26020D	1.06925e-06	0.0020706	AT3G55120	TT5	Chalcone--flavonone isomerase 1
BnaA05g07370D	1.12029e-06	0.00212228	AT2G37040	PAL1	Phenylalanine ammonia-lyase 1
BnaA10g19670D	1.23646e-06	0.0022925	AT5G13930	TT4	Chalcone synthase
BnaC04g18950D	1.27957e-06	0.00232301	AT1G61720	BAN	Anthocyanidin reductase
BnaA09g34840D	3.26743e-06	0.00444892	AT3G55120	TT5	Chalcone--flavonone isomerase 1
BnaC03g16960D	4.05827e-06	0.0050265	AT2G30490	C4H	Trans-cinnamate 4-monooxygenase
BnaA07g16060D	4.47873e-06	0.00542063	AT3G53260	PAL2	Phenylalanine ammonia-lyase 2
BnaC05g42780D	5.37047e-06	0.00615781	AT3G10340	PAL4	Phenylalanine ammonia-lyase 4
BnaC09g17150D	6.2262e-06	0.00661663	AT5G42800	DFR	Dihydroflavonol-4-reductase
BnaC07g45760D	6.7724e-06	0.00686233	AT3G55120	TT5	Chalcone--flavonone isomerase 1
BnaC02g28770D	7.26219e-06	0.00711058	AT5G42800	DFR	Dihydroflavonol-4-reductase
BnaC06g26980D	1.11011e-05	0.0100768	AT1G65060	4CL3	4-coumarate--CoA ligase 3
BnaC06g08930D	1.28042e-05	0.0111579	AT1G51680	4CL1	4-coumarate--CoA ligase 1
BnaC09g24870D	1.95608e-05	0.0147642	AT4G09820	TT8	Transcription factor TT8
BnaC03g25810D	2.34535e-05	0.0167523	AT2G46410	CPC	Transcription factor CPC
BnaA04g21230D	2.60681e-05	0.018173	AT2G37040	PAL1	Phenylalanine ammonia-lyase 1
BnaA09g15710D	3.57041e-05	0.0225459	AT5G42800	DFR	Dihydroflavonol-4-reductase
BnaC07g45100D	3.89793e-05	0.0237534	AT1G61720	BAN	Anthocyanidin reductase
BnaC04g50810D	4.62023e-05	0.0273889	AT2G46410	CPC	Transcription factor CPC
BnaC06g08390D	7.84719e-05	0.0356156	AT1G34790	TT1	Protein TRANSPARENT TESTA 1
BnaC09g32750D	8.10625e-05	0.036185	AT5G57560	TCH4	Xyloglucan endotransglucosylase/hydrolase protein 22
BnaC01g29820D	9.25681e-05	0.0398107	AT1G61720	BAN	Anthocyanidin reductase

## Sheet: Table S7
Table S7. Phenylpropane biosynthesis-related genes significantly associated with SCC identified by TWAS at 40 DAF
Gene	LMM P value	FDR	Arabidopsis Gene	Name	Annotation
BnaC07g42660D	1.56e-15	6.72e-11	AT4G30470	CCR	Cinnamoyl-CoA reductase like protein
BnaC02g05070D	4.18198e-15	1.12e-10	AT5G13930	TT4	Chalcone synthase
BnaA02g03440D	3.86148e-14	5.15e-10	AT5G17220	GSTF12	Glutathione S-transferase F12
BnaA05g11950D	4.46876e-13	3.58e-09	AT2G30490	C4H	Trans-cinnamate 4-monooxygenase
BnaC09g40740D	2.14956e-12	1.43e-08	AT5G17220	GSTF12	Glutathione S-transferase F12
BnaA09g22810D	2.84675e-12	1.75e-08	AT4G09820	TT8	Transcription factor TT8
BnaC08g26020D	5.18732e-12	2.77e-08	AT3G55120	TT5	Chalcone-flavonone isomerase 1
BnaC09g24870D	6.70613e-12	3.36e-08	AT4G09820	TT8	Transcription factor TT8
BnaA03g21400D	1.23337e-11	5.49e-08	AT2G46410	CPC	Transcription factor CPC
BnaC06g14510D	9.07286e-11	3.16e-07	AT3G53260	PAL2	Phenylalanine ammonia-lyase 2
BnaC06g08390D	1.00286e-10	3.35e-07	AT1G34790	TT1	Protein TRANSPARENT TESTA 1
BnaC05g17910D	1.2103e-10	3.73e-07	AT1G22640	MYB3	Transcription factor MYB3
BnaC09g43250D	2.96445e-10	7.66e-07	AT5G13930	TT4	Chalcone synthase
BnaA03g14010D	4.03794e-10	9.24e-07	AT2G30490	C4H	Trans-cinnamate 4-monooxygenase
BnaC08g22640D	4.28218e-10	9.53e-07	AT3G51240	F3H	Naringenin-oxoglutarate 3-dioxygenase
BnaCnng19930D	7.51397e-10	1.5e-06	AT1G09540	MYB61	MYB domain protein 61
BnaC08g00430D	1.12489e-09	2e-06	AT1G03940	3AT1	Coumaroyl-CoA:anthocyanidin 3-O-glucoside-6''-O-coumaroyltransferase 1
BnaA05g01400D	2.24422e-09	3.82e-06	AT2G46410	CPC	Transcription factor CPC
BnaA03g60670D	7.13499e-09	1.06e-05	AT1G61720	BAN	Anthocyanidin reductase
BnaA07g20440D	9.36464e-09	1.23e-05	AT1G79180	MYB63	MYB domain protein 63
BnaA07g18120D	1.64032e-08	2.05e-05	AT3G59030	TT12	Protein TRANSPARENT TESTA 12
BnaC04g18950D	3.00714e-08	3.34e-05	AT1G61720	BAN	Anthocyanidin reductase
BnaA05g16430D	3.24886e-08	3.52e-05	AT1G32100	PRR1	Pinoresinol reductase 1
BnaA10g17440D	4.1194e-08	4.12e-05	AT5G17220	GSTF12	Glutathione S-transferase F12
BnaC03g16960D	5.99955e-08	5.34e-05	AT2G30490	C4H	Trans-cinnamate 4-monooxygenase
BnaA10g19670D	2.08937e-07	0.000145487	AT5G13930	TT4	Chalcone synthase
BnaC06g26980D	3.63892e-07	0.000231265	AT1G65060	4CL3	4-coumarate--CoA ligase 3
BnaC08g07960D	4.76567e-07	0.000281143	AT5G35550	TT2	Transcription factor TT2
BnaC04g08190D	2.40333e-06	0.000916434	AT2G37040	PAL1	Phenylalanine ammonia-lyase 1
BnaC07g37670D	2.64942e-06	0.000991389	AT4G22880	LDOX	Leucoanthocyanidin dioxygenase
BnaAnng02100D	6.44856e-06	0.00204913	AT1G34790	TT1	Protein TRANSPARENT TESTA 1
BnaC01g14080D	1.5984e-05	0.00449107	AT4G22680	MYB85	MYB domain protein 85
BnaAnng30140D	1.84081e-05	0.00503093	AT5G23260	TT16	Protein TRANSPARENT TESTA 16
BnaA09g34840D	2.1908e-05	0.00578985	AT3G55120	TT5	Chalcone--flavonone isomerase 1
BnaA06g05440D	2.49974e-05	0.0064364	AT1G09540	MYB61	MYB domain protein 61
BnaA06g37380D	2.5157e-05	0.00645672	AT4G38620	MYB4	Transcription repressor MYB4
BnaCnng76050D	5.31686e-05	0.0115695	AT2G16720	MYB7	MYB domain protein 7
BnaC04g01230D	5.34539e-05	0.0116001	AT2G46410	CPC	Transcription factor CPC
BnaC03g25810D	7.20256e-05	0.0147908	AT2G46410	CPC	Transcription factor CPC
BnaA07g25210D	9.42143e-05	0.0180488	AT1G65060	4CL3	4-coumarate--CoA ligase 3
BnaC02g13760D	0.000117374	0.0210738	AT5G54160	OMT1	Flavone 3'-O-methyltransferase 1
BnaA07g16060D	0.000180097	0.0292528	AT3G53260	PAL2	Phenylalanine ammonia-lyase 2
BnaA08g29930D	0.000209581	0.0322742	AT5G35550	TT2	Transcription factor TT2
BnaC02g07110D	0.000236816	0.0354459	AT5G17220	GSTF12	Glutathione S-transferase F12
BnaC01g29820D	0.000333242	0.0443229	AT1G61720	BAN	Anthocyanidin reductase
BnaC08g26010D	0.000354184	0.046389	AT3G55120	TT5	Chalcone--flavonone isomerase 1

## Sheet: Table S8
Table S8. GO enrichment of overlapped TWAS-significant genes for SCC at 20 DAF and 40 DAF
GO_ID	Ara_num	Overlap	Expect	Enrich	FDR
Regulation of flavonoid biosynthetic process (GO:0009962)	25	4	0.06	+	0.000791
Flavonoid biosynthetic process (GO:0009813)	56	8	0.15	+	1.56e-08
Flavonoid metabolic process (GO:0009812)	66	9	0.17	+	1.99e-09
Phenylpropanoid biosynthetic process (GO:0009699)	91	7	0.24	+	9.73e-06
Phenylpropanoid metabolic process (GO:0009698)	124	8	0.32	+	3.76e-06
Response to UV-B (GO:0010224)	72	4	0.19	+	0.0273
Response to UV (GO:0009411)	121	6	0.31	+	0.000724
Response to karrikin (GO:0080167)	128	6	0.33	+	0.000881
Secondary metabolite biosynthetic process (GO:0044550)	153	7	0.4	+	0.000193
Secondary metabolic process (GO:0019748)	327	10	0.85	+	1.92e-05

## Sheet: Table S9
Table S9. GO enrichment of TWAS-significant genes for SCC at 20 DAF
GO_ID	GO_anno	Odds_ratio	P_value	Intersection_num	Interested_num	Family_num	Gene_Ratio	FDR
GO:0045548	Phenylalanine ammonia-lyase activity	423.496	1.93e-11	5	243	10	7.8e-05	1.4e-08
GO:0009800	Cinnamic acid biosynthetic process	423.496	1.93e-11	5	243	10	7.8e-05	1.4e-08
GO:0006559	L-phenylalanine catabolic process	176.444	4.67e-10	5	243	17	7.8e-05	2.27e-07
GO:0050662	Coenzyme binding	19.9019	1.28e-07	7	243	157	0.000109175	4.66e-05
GO:0009813	Flavonoid biosynthetic process	80.3156	3.97e-07	4	243	25	6.24e-05	0.000115616
GO:0045430	Chalcone isomerase activity	114.53	4.9e-06	3	243	14	4.68e-05	0.00119088
GO:0005737	Cytoplasm	4.75126	8.38e-06	13	243	1198	0.000202754	0.00174345
GO:0008152	Metabolic process	4.76915	8.29e-05	10	243	909	0.000155965	0.0150965
GO:0003824	Catalytic activity	4.56417	0.000117589	10	243	949	0.000155965	0.0190363
GO:0016758	Transferring hexosyl groups	8.65761	0.000367223	5	243	249	7.8e-05	0.0535045
GO:0004497	Monooxygenase activity	4.72351	0.000961956	7	243	636	0.000109175	0.127415
GO:0003860	3-hydroxyisobutyryl-CoA hydrolase activity	33.4513	0.00194316	2	243	27	3.12e-05	0.21763
GO:0046836	Glycolipid transport	30.9728	0.00224053	2	243	29	3.12e-05	0.21763
GO:0017089	Glycolipid transporter activity	30.9728	0.00224053	2	243	29	3.12e-05	0.21763
GO:0051861	Glycolipid binding	30.9728	0.00224053	2	243	29	3.12e-05	0.21763
GO:0020037	Heme binding	3.20302	0.00280114	9	243	1205	0.000140368	0.255079
GO:0010200	Response to chitin	10.1485	0.00367746	3	243	127	4.68e-05	0.31518
GO:0009753	Response to jasmonic acid	9.90846	0.0039257	3	243	130	4.68e-05	0.317764
GO:0016705	Oxidoreductase activity	3.61192	0.00418294	7	243	828	0.000109175	0.320765
GO:0005506	Iron ion binding	3.0573	0.00607385	8	243	1118	0.000124772	0.433099
GO:0005507	Copper ion binding	5.64427	0.00634482	4	243	302	6.24e-05	0.433099
GO:0003950	NAD+ ADP-ribosyltransferase activity	17.4186	0.00653959	2	243	50	3.12e-05	0.433099
GO:0009611	Response to wounding	7.06594	0.00975383	3	243	181	4.68e-05	0.617884
GO:0008080	N-acetyltransferase activity	9.94991	0.018439	2	243	86	3.12e-05	0.99044
GO:0006352	DNA-templated transcription, initiation	9.83276	0.0188433	2	243	87	3.12e-05	0.99044
GO:0009705	Plant-type vacuole membrane	9.28603	0.0209205	2	243	92	3.12e-05	0.99044
GO:0042802	Identical protein binding	9.18389	0.0213469	2	243	93	3.12e-05	0.99044
GO:0016762	Xyloglucan:xyloglucosyl transferase activity	8.98621	0.0222105	2	243	95	3.12e-05	0.99044
GO:0070370	Cellular heat acclimation	46.2755	0.0237923	1	243	10	1.56e-05	0.99044
GO:0006420	Arginyl-tRNA aminoacylation	46.2755	0.0237923	1	243	10	1.56e-05	0.99044
GO:0004814	Arginine-tRNA ligase activity	46.2755	0.0237923	1	243	10	1.56e-05	0.99044
GO:0003849	3-deoxy-7-phosphoheptulonate synthase activity	46.2755	0.0237923	1	243	10	1.56e-05	0.99044
GO:0009808	Lignin metabolic process	46.2755	0.0237923	1	243	10	1.56e-05	0.99044
GO:0006471	Protein ADP-ribosylation	46.2755	0.0237923	1	243	10	1.56e-05	0.99044
GO:0030497	Fatty acid elongation	46.2755	0.0237923	1	243	10	1.56e-05	0.99044
GO:0030145	Manganese ion binding	8.27378	0.0258059	2	243	103	3.12e-05	0.99053
GO:1900150	Regulation of defense response to fungus	41.6475	0.0261403	1	243	11	1.56e-05	0.99053
GO:0043295	Glutathione binding	34.7056	0.0308195	1	243	13	1.56e-05	0.99053
GO:0043169	Cation binding	34.7056	0.0308195	1	243	13	1.56e-05	0.99053
GO:0009916	Alternative oxidase activity	34.7056	0.0308195	1	243	13	1.56e-05	0.99053
GO:0004478	Methionine adenosyltransferase activity	32.0356	0.0331506	1	243	14	1.56e-05	0.99053
GO:0006556	S-adenosylmethionine biosynthetic process	32.0356	0.0331506	1	243	14	1.56e-05	0.99053
GO:0004416	Hydroxyacylglutathione hydrolase activity	32.0356	0.0331506	1	243	14	1.56e-05	0.99053
GO:0009718	Anthocyanin-containing compound biosynthetic process	32.0356	0.0331506	1	243	14	1.56e-05	0.99053
GO:2000652	Regulation of secondary cell wall biogenesis	32.0356	0.0331506	1	243	14	1.56e-05	0.99053
GO:0033897	Ribonuclease T2 activity	29.747	0.0354762	1	243	15	1.56e-05	0.99053
GO:0000976	Transcription regulatory region sequence-specific DNA binding	29.747	0.0354762	1	243	15	1.56e-05	0.99053
GO:0010026	Trichome differentiation	29.747	0.0354762	1	243	15	1.56e-05	0.99053
GO:0008235	Metalloexopeptidase activity	29.747	0.0354762	1	243	15	1.56e-05	0.99053
GO:0017057	6-phosphogluconolactonase activity	27.7636	0.0377962	1	243	16	1.56e-05	0.99053
GO:0010214	Seed coat development	27.7636	0.0377962	1	243	16	1.56e-05	0.99053
GO:0004096	Catalase activity	27.7636	0.0377962	1	243	16	1.56e-05	0.99053
GO:0000038	Very long-chain fatty acid metabolic process	27.7636	0.0377962	1	243	16	1.56e-05	0.99053
GO:0009751	Response to salicylic acid	6.68362	0.0378645	2	243	127	3.12e-05	0.99053
GO:0005773	Vacuole	4.15956	0.0379022	3	243	305	4.68e-05	0.99053
GO:0005509	Calcium ion binding	2.76163	0.0387183	5	243	766	7.8e-05	0.99053
GO:0080167	Response to karrikin	6.57823	0.0389502	2	243	129	3.12e-05	0.99053
GO:0009411	Response to UV	26.0282	0.0401107	1	243	17	1.56e-05	0.99053
GO:0040007	Growth	26.0282	0.0401107	1	243	17	1.56e-05	0.99053
GO:0019243	Methylglyoxal catabolic process to D-lactate via S-lactoyl-glutathione	24.4968	0.0424196	1	243	18	1.56e-05	1
GO:0010252	Auxin homeostasis	24.4968	0.0424196	1	243	18	1.56e-05	1
GO:0042626	ATPase activity, coupled to transmembrane movement of substances	6.05322	0.0451281	2	243	140	3.12e-05	1
GO:0015698	Inorganic anion transport	20.8217	0.0493132	1	243	21	1.56e-05	1
GO:0005669	Transcription factor TFIID complex	20.8217	0.0493132	1	243	21	1.56e-05	1
GO:0016747	Transferase activity, transferring acyl groups other than amino-acyl groups	3.7152	0.0498502	3	243	341	4.68e-05	1
GO:0016559	Peroxisome fission	18.9284	0.0538814	1	243	23	1.56e-05	1
GO:0009944	Polarity specification of adaxial/abaxial axis	18.9284	0.0538814	1	243	23	1.56e-05	1
GO:0009736	Cytokinin-activated signaling pathway	18.9284	0.0538814	1	243	23	1.56e-05	1
GO:0022891	Substrate-specific transmembrane transporter activity	5.31966	0.0565727	2	243	159	3.12e-05	1
GO:0016810	Hydrolase activity, acting on carbon-nitrogen (but not peptide) bonds	17.3507	0.0584278	1	243	25	1.56e-05	1
GO:0035091	Phosphatidylinositol binding	17.3507	0.0584278	1	243	25	1.56e-05	1
GO:0033926	Glycopeptide alpha-N-acetylgalactosaminidase activity	17.3507	0.0584278	1	243	25	1.56e-05	1
GO:0009926	Auxin polar transport	16.6565	0.0606929	1	243	26	1.56e-05	1
GO:0005779	Integral component of peroxisomal membrane	16.0157	0.0629525	1	243	27	1.56e-05	1
GO:0008757	S-adenosylmethionine-dependent methyltransferase activity	16.0157	0.0629525	1	243	27	1.56e-05	1
GO:0017025	TBP-class protein binding	15.4224	0.0652067	1	243	28	1.56e-05	1
GO:0006744	Ubiquinone biosynthetic process	15.4224	0.0652067	1	243	28	1.56e-05	1
GO:0009809	Lignin biosynthetic process	14.8715	0.0674554	1	243	29	1.56e-05	1
GO:0004177	Aminopeptidase activity	14.8715	0.0674554	1	243	29	1.56e-05	1
GO:0071555	Cell wall organization	3.25165	0.0682614	3	243	389	4.68e-05	1
GO:0032040	Small-subunit processome	13.8798	0.0719369	1	243	31	1.56e-05	1
GO:0009651	Response to salt stress	3.09852	0.0762879	3	243	408	4.68e-05	1
GO:0006807	Nitrogen compound metabolic process	13.012	0.0763969	1	243	33	1.56e-05	1
GO:0009867	Jasmonic acid mediated signaling pathway	12.6176	0.0786188	1	243	34	1.56e-05	1
GO:0009073	Aromatic amino acid family biosynthetic process	12.6176	0.0786188	1	243	34	1.56e-05	1
GO:0006464	Cellular protein modification process	12.6176	0.0786188	1	243	34	1.56e-05	1
GO:0000162	Tryptophan biosynthetic process	11.8963	0.0830468	1	243	36	1.56e-05	1
GO:0009089	Lysine biosynthetic process via diaminopimelate	11.8963	0.0830468	1	243	36	1.56e-05	1
GO:0003700	Transcription factor activity, sequence-specific DNA binding	1.88401	0.083318	8	243	1797	0.000124772	1
GO:0045893	Positive regulation of transcription, DNA-templated	4.17415	0.0855909	2	243	202	3.12e-05	1
GO:0051087	Chaperone binding	10.9568	0.0896491	1	243	39	1.56e-05	1
GO:0070469	Respiratory chain	10.9568	0.0896491	1	243	39	1.56e-05	1
GO:0016787	Hydrolase activity	2.37275	0.0933989	4	243	710	6.24e-05	1
GO:0005216	Ion channel activity	10.4088	0.0940243	1	243	41	1.56e-05	1
GO:0010119	Regulation of stomatal movement	9.91293	0.0983786	1	243	43	1.56e-05	1
GO:1902358	Sulfate transmembrane transport	9.91293	0.0983786	1	243	43	1.56e-05	1
GO:0000049	tRNA binding	9.6823	0.100548	1	243	44	1.56e-05	1
GO:0008271	Secondary active sulfate transmembrane transporter activity	9.6823	0.100548	1	243	44	1.56e-05	1
GO:0009738	Abscisic acid-activated signaling pathway	9.6823	0.100548	1	243	44	1.56e-05	1
GO:0009620	Response to fungus	9.6823	0.100548	1	243	44	1.56e-05	1
GO:0042742	Defense response to bacterium	3.74278	0.102584	2	243	225	3.12e-05	1
GO:0006098	Pentose-phosphate shunt	9.05057	0.107025	1	243	47	1.56e-05	1
GO:0003697	Single-stranded DNA binding	8.85792	0.109173	1	243	48	1.56e-05	1
GO:0015297	Antiporter activity	3.58179	0.110239	2	243	235	3.12e-05	1
GO:0015238	Drug transmembrane transporter activity	3.58179	0.110239	2	243	235	3.12e-05	1
GO:0006855	Drug transmembrane transport	3.58179	0.110239	2	243	235	3.12e-05	1
GO:0006979	Response to oxidative stress	2.60696	0.112164	3	243	484	4.68e-05	1
GO:0034220	Ion transmembrane transport	8.49621	0.113455	1	243	50	1.56e-05	1
GO:0016844	Strictosidine synthase activity	8.3262	0.115588	1	243	51	1.56e-05	1
GO:0000166	Nucleotide binding	0	0.120941	0	243	1097	0	1
GO:0006412	Translation	0	0.128229	0	243	1222	0	1
GO:0010224	Response to UV-B	7.43366	0.12828	1	243	57	1.56e-05	1
GO:0050897	Cobalt ion binding	7.43366	0.12828	1	243	57	1.56e-05	1
GO:0003735	Structural constituent of ribosome	0	0.129761	0	243	1236	0	1
GO:0009414	Response to water deprivation	3.22139	0.130791	2	243	261	3.12e-05	1
GO:0008233	Peptidase activity	7.17719	0.132471	1	243	59	1.56e-05	1
GO:1903959	Regulation of anion transmembrane transport	6.93781	0.136641	1	243	61	1.56e-05	1
GO:0009058	Biosynthetic process	3.03348	0.143843	2	243	277	3.12e-05	1
GO:0004725	Protein tyrosine phosphatase activity	6.40381	0.146979	1	243	66	1.56e-05	1
GO:0009624	Response to nematode	6.30672	0.149032	1	243	67	1.56e-05	1
GO:0035335	Peptidyl-tyrosine dephosphorylation	6.21253	0.15108	1	243	68	1.56e-05	1
GO:0008652	Cellular amino acid biosynthetic process	6.21253	0.15108	1	243	68	1.56e-05	1
GO:0005783	Endoplasmic reticulum	2.18639	0.162351	3	243	576	4.68e-05	1
GO:0035556	Intracellular signal transduction	5.01414	0.183187	1	243	84	1.56e-05	1
GO:0009416	Response to light stimulus	4.89606	0.187115	1	243	86	1.56e-05	1
GO:0005618	Cell wall	2.01316	0.191394	3	243	625	4.68e-05	1
GO:0043565	Sequence-specific DNA binding	1.94701	0.194264	5	243	1081	7.8e-05	1
GO:0090502	RNA phosphodiester bond hydrolysis, endonucleolytic	4.62383	0.196851	1	243	91	1.56e-05	1
GO:0010411	Xyloglucan metabolic process	4.57297	0.198785	1	243	92	1.56e-05	1
GO:0046983	Protein dimerization activity	1.86801	0.202415	5	243	1126	7.8e-05	1
GO:0006468	Protein phosphorylation	0.49231	0.203309	4	243	3318	6.24e-05	1
GO:0008270	Zinc ion binding	0.486689	0.204753	4	243	3355	6.24e-05	1
GO:0046777	Protein autophosphorylation	4.38025	0.206471	1	243	96	1.56e-05	1
GO:0055085	Transmembrane transport	1.73632	0.2219	5	243	1210	7.8e-05	1
GO:0016740	Transferase activity	3.92527	0.227234	1	243	107	1.56e-05	1
GO:0015299	Solute:proton antiporter activity	3.88855	0.229095	1	243	108	1.56e-05	1
GO:0008146	Sulfotransferase activity	3.8525	0.230951	1	243	109	1.56e-05	1
GO:0006486	Protein glycosylation	3.64952	0.241993	1	243	115	1.56e-05	1
GO:0044212	Transcription regulatory region DNA binding	3.46684	0.252878	1	243	121	1.56e-05	1
GO:0048046	Apoplast	2.06736	0.254652	2	243	405	3.12e-05	1
GO:0045735	Nutrient reservoir activity	3.35487	0.260049	1	243	125	1.56e-05	1
GO:0005829	Cytosol	1.55223	0.264924	5	243	1351	7.8e-05	1
GO:0055114	Oxidation-reduction process	1.35548	0.26593	14	243	4364	0.000218351	1
GO:0006457	Protein folding	2.00249	0.266189	2	243	418	3.12e-05	1
GO:0006886	Intracellular protein transport	1.99287	0.267964	2	243	420	3.12e-05	1
GO:0005525	GTP binding	0	0.275958	0	243	833	0	1
GO:0005840	Ribosome	0	0.281095	0	243	871	0	1
GO:0042546	Cell wall biogenesis	2.92908	0.291475	1	243	143	1.56e-05	1
GO:0003755	Peptidyl-prolyl cis-trans isomerase activity	2.82931	0.299966	1	243	148	1.56e-05	1
GO:0016301	Kinase activity	2.75426	0.306686	1	243	152	1.56e-05	1
GO:0004185	Serine-type carboxypeptidase activity	2.75426	0.306686	1	243	152	1.56e-05	1
GO:0000413	Protein peptidyl-prolyl isomerization	2.73611	0.308356	1	243	153	1.56e-05	1
GO:0008234	Cysteine-type peptidase activity	1.74903	0.319272	2	243	478	3.12e-05	1
GO:0005516	Calmodulin binding	2.48998	0.33293	1	243	168	1.56e-05	1
GO:0009555	Pollen development	2.46046	0.33614	1	243	170	1.56e-05	1
GO:0016491	Oxidoreductase activity	1.50718	0.347122	4	243	1111	6.24e-05	1
GO:0009505	Plant-type cell wall	2.21138	0.365878	1	243	189	1.56e-05	1
GO:0000160	Phosphorelay signal transduction system	2.17658	0.370451	1	243	192	1.56e-05	1
GO:0050832	Defense response to fungus	2.04767	0.388416	1	243	204	1.56e-05	1
GO:0032259	Methylation	1.4541	0.401937	2	243	574	3.12e-05	1
GO:0046872	Metal ion binding	1.34126	0.402658	8	243	2503	0.000124772	1
GO:1902600	Hydrogen ion transmembrane transport	1.95134	0.402996	1	243	214	1.56e-05	1
GO:0015031	Protein transport	1.93315	0.40587	1	243	216	1.56e-05	1
GO:0004650	Polygalacturonase activity	1.92419	0.407302	1	243	217	1.56e-05	1
GO:0006508	Proteolysis	1.43538	0.408164	5	243	1459	7.8e-05	1
GO:0004721	Phosphoprotein phosphatase activity	1.9153	0.408731	1	243	218	1.56e-05	1
GO:0009734	Auxin-activated signaling pathway	1.81472	0.425608	1	243	230	1.56e-05	1
GO:0016757	Transferase activity, transferring glycosyl groups	1.78349	0.431126	1	243	234	1.56e-05	1
GO:0009506	Plasmodesma	1.66521	0.434352	3	243	754	4.68e-05	1
GO:0006281	DNA repair	1.73135	0.440656	1	243	241	1.56e-05	1
GO:0006950	Response to stress	1.73135	0.440656	1	243	241	1.56e-05	1
GO:0005789	Endoplasmic reticulum membrane	1.64871	0.456626	1	243	253	1.56e-05	1
GO:0009409	Response to cold	1.61027	0.464439	1	243	259	1.56e-05	1
GO:0005886	Plasma membrane	1.322	0.471127	6	243	1900	9.36e-05	1
GO:0030001	Metal ion transport	1.52718	0.482238	1	243	273	1.56e-05	1
GO:0016887	ATPase activity	1.516	0.484732	1	243	275	1.56e-05	1
GO:0006351	Transcription, DNA-templated	1.49954	0.488451	1	243	278	1.56e-05	1
GO:0046982	Protein heterodimerization activity	1.4272	0.505455	1	243	292	1.56e-05	1
GO:0009507	Chloroplast	0.398688	0.526988	1	243	1035	1.56e-05	1
GO:0016310	Phosphorylation	1.32659	0.531046	1	243	314	1.56e-05	1
GO:0046686	Response to cadmium ion	1.32235	0.532177	1	243	315	1.56e-05	1
GO:0009737	Response to abscisic acid	1.24667	0.553164	1	243	334	1.56e-05	1
GO:0006511	Ubiquitin-dependent protein catabolic process	1.2392	0.555318	1	243	336	1.56e-05	1
GO:0006629	Lipid metabolic process	1.18591	0.571145	1	243	351	1.56e-05	1
GO:0006952	Defense response	1.1433	0.584408	1	243	364	1.56e-05	1
GO:0016567	Protein ubiquitination	1.12771	0.589399	1	243	369	1.56e-05	1
GO:0004672	Protein kinase activity	0.545668	0.593778	2	243	1512	3.12e-05	1
GO:0000287	Magnesium ion binding	1.10069	0.598234	1	243	378	1.56e-05	1
GO:0005774	Vacuolar membrane	1.01176	0.629038	1	243	411	1.56e-05	1
GO:0009941	Chloroplast envelope	0	0.631406	0	243	437	0	1
GO:0045454	Cell redox homeostasis	0	0.632585	0	243	456	0	1
GO:0005215	Transporter activity	0	0.632665	0	243	457	0	1
GO:0043531	ADP binding	0	0.633369	0	243	465	0	1
GO:0030246	Carbohydrate binding	0	0.634073	0	243	472	0	1
GO:0004674	Protein serine/threonine kinase activity	0.65948	0.635828	3	243	1878	4.68e-05	1
GO:0009055	Electron carrier activity	0	0.635846	0	243	487	0	1
GO:0009570	Chloroplast stroma	0	0.644438	0	243	539	0	1
GO:0016020	Membrane	1.33654	0.664666	2	243	624	3.12e-05	1
GO:0004553	Hydrolase activity, hydrolyzing O-glycosyl compounds	1.32157	0.666584	2	243	631	3.12e-05	1
GO:0005576	Extracellular region	1.1682	0.690915	2	243	713	3.12e-05	1
GO:0005739	Mitochondrion	1.12209	0.700103	2	243	742	3.12e-05	1
GO:0003723	RNA binding	0.433385	0.733221	1	243	953	1.56e-05	1
GO:0006355	Regulation of transcription, DNA-templated	1.06746	0.739889	10	243	3906	0.000155965	1
GO:0005622	Intracellular	1.19668	0.743037	3	243	1045	4.68e-05	1
GO:0003677	DNA binding	1.08886	0.746869	11	243	4217	0.000171561	1
GO:0005975	Carbohydrate metabolic process	1.05076	0.764844	3	243	1188	4.68e-05	1
GO:0016790	Thiolester hydrolase activity	0	1	0	243	16	0	1
GO:0016788	Hydrolase activity, acting on ester bonds	0	1	0	243	238	0	1
GO:0016709	Oxidoreductase activity, acting on paired donors, with incorporation or reduction of molecular oxygen, NAD(P)H as one donor, and incorporation of one atom of oxygen	0	1	0	243	11	0	1
GO:0016717	Oxidoreductase activity, acting on paired donors, with oxidation of a pair of donors resulting in the reduction of molecular oxygen to two molecules of water	0	1	0	243	54	0	1
GO:0016791	Phosphatase activity	0	1	0	243	43	0	1
GO:0016756	Glutathione gamma-glutamylcysteinyltransferase activity	0	1	0	243	14	0	1
GO:0016760	Cellulose synthase (UDP-forming) activity	0	1	0	243	77	0	1
GO:0016780	Phosphotransferase activity, for other substituted phosphate groups	0	1	0	243	15	0	1
GO:0016779	Nucleotidyltransferase activity	0	1	0	243	61	0	1
GO:0016773	Phosphotransferase activity, alcohol group as acceptor	0	1	0	243	30	0	1
GO:0016772	Transferase activity, transferring phosphorus-containing groups	0	1	0	243	16	0	1
GO:0016765	Transferase activity, transferring alkyl or aryl (other than methyl) groups	0	1	0	243	35	0	1
GO:0016746	Transferase activity, transferring acyl groups	0	1	0	243	70	0	1
GO:0016702	Oxidoreductase activity, acting on single donors with incorporation of molecular oxygen, incorporation of two atoms of oxygen	0	1	0	243	73	0	1
GO:0000015	Phosphopyruvate hydratase complex	0	1	0	243	10	0	1
GO:0016655	Oxidoreductase activity, acting on NAD(P)H, quinone or similar compound as acceptor	0	1	0	243	10	0	1
GO:0016471	Vacuolar proton-transporting V-type ATPase complex	0	1	0	243	16	0	1
GO:0016459	Myosin complex	0	1	0	243	64	0	1
GO:0016324	Apical plasma membrane	0	1	0	243	17	0	1
GO:0016311	Dephosphorylation	0	1	0	243	280	0	1
GO:0016308	1-phosphatidylinositol-4-phosphate 5-kinase activity	0	1	0	243	17	0	1
GO:0016307	Phosphatidylinositol phosphate kinase activity	0	1	0	243	30	0	1
GO:0016298	Lipase activity	0	1	0	243	70	0	1
GO:0016282	Eukaryotic 43S preinitiation complex	0	1	0	243	62	0	1
GO:0016272	Prefoldin complex	0	1	0	243	28	0	1
GO:0016226	Iron-sulfur cluster assembly	0	1	0	243	65	0	1
GO:0016192	Vesicle-mediated transport	0	1	0	243	337	0	1
GO:0016168	Chlorophyll binding	0	1	0	243	97	0	1
GO:0016161	Beta-amylase activity	0	1	0	243	33	0	1
GO:0016157	Sucrose synthase activity	0	1	0	243	27	0	1
GO:0016149	Translation release factor activity, codon specific	0	1	0	243	18	0	1
GO:0016132	Brassinosteroid biosynthetic process	0	1	0	243	12	0	1
GO:0016126	Sterol biosynthetic process	0	1	0	243	10	0	1
GO:0016485	Protein processing	0	1	0	243	23	0	1
GO:0016671	Oxidoreductase activity, acting on a sulfur group of donors, disulfide as acceptor	0	1	0	243	32	0	1
GO:0016651	Oxidoreductase activity, acting on NAD(P)H	0	1	0	243	28	0	1
GO:0016639	Oxidoreductase activity, acting on the CH-NH2 group of donors, NAD or NADP as acceptor	0	1	0	243	10	0	1
GO:0016630	Protochlorophyllide reductase activity	0	1	0	243	11	0	1
GO:0016628	Oxidoreductase activity, acting on the CH-CH group of donors, NAD or NADP as acceptor	0	1	0	243	11	0	1
GO:0016627	Oxidoreductase activity, acting on the CH-CH group of donors	0	1	0	243	37	0	1
GO:0016624	Oxidoreductase activity, acting on the aldehyde or oxo group of donors, disulfide as acceptor	0	1	0	243	13	0	1
GO:0016620	Oxidoreductase activity, acting on the aldehyde or oxo group of donors, NAD or NADP as acceptor	0	1	0	243	56	0	1
GO:0016616	Oxidoreductase activity, acting on the CH-OH group of donors, NAD or NADP as acceptor	0	1	0	243	43	0	1
GO:0016798	Hydrolase activity, acting on glycosyl bonds	0	1	0	243	10	0	1
GO:0016614	Oxidoreductase activity, acting on CH-OH group of donors	0	1	0	243	163	0	1
GO:0016607	Nuclear speck	0	1	0	243	39	0	1
GO:0016604	Nuclear body	0	1	0	243	18	0	1
GO:0016602	CCAAT-binding factor complex	0	1	0	243	31	0	1
GO:0016597	Amino acid binding	0	1	0	243	117	0	1
GO:0016593	Cdc73/Paf1 complex	0	1	0	243	10	0	1
GO:0016592	Mediator complex	0	1	0	243	61	0	1
GO:0016579	Protein deubiquitination	0	1	0	243	115	0	1
GO:0016573	Histone acetylation	0	1	0	243	54	0	1
GO:0016568	Chromatin modification	0	1	0	243	12	0	1
GO:0016799	Hydrolase activity, hydrolyzing N-glycosyl compounds	0	1	0	243	34	0	1
GO:0016811	Hydrolase activity, acting on carbon-nitrogen (but not peptide) bonds, in linear amides	0	1	0	243	13	0	1
GO:0023014	Signal transduction by protein phosphorylation	0	1	0	243	51	0	1
GO:0022900	Electron transport chain	0	1	0	243	54	0	1
GO:0022857	Transmembrane transporter activity	0	1	0	243	93	0	1
GO:0022627	Cytosolic small ribosomal subunit	0	1	0	243	112	0	1
GO:0022626	Cytosolic ribosome	0	1	0	243	72	0	1
GO:0022625	Cytosolic large ribosomal subunit	0	1	0	243	129	0	1
GO:0019953	Sexual reproduction	0	1	0	243	35	0	1
GO:0019915	Lipid storage	0	1	0	243	16	0	1
GO:0019904	Protein domain specific binding	0	1	0	243	51	0	1
GO:0019901	Protein kinase binding	0	1	0	243	49	0	1
GO:0019899	Enzyme binding	0	1	0	243	10	0	1
GO:0019898	Extrinsic component of membrane	0	1	0	243	65	0	1
GO:0019887	Protein kinase regulator activity	0	1	0	243	24	0	1
GO:0019867	Outer membrane	0	1	0	243	14	0	1
GO:0019853	L-ascorbic acid biosynthetic process	0	1	0	243	10	0	1
GO:0030060	L-malate dehydrogenase activity	0	1	0	243	23	0	1
GO:0030091	Protein repair	0	1	0	243	12	0	1
GO:0030117	Membrane coat	0	1	0	243	46	0	1
GO:0030126	COPI vesicle coat	0	1	0	243	26	0	1
GO:0030276	Clathrin binding	0	1	0	243	53	0	1
GO:0030247	Polysaccharide binding	0	1	0	243	91	0	1
GO:0030245	Cellulose catabolic process	0	1	0	243	66	0	1
GO:0030244	Cellulose biosynthetic process	0	1	0	243	111	0	1
GO:0030234	Enzyme regulator activity	0	1	0	243	19	0	1
GO:0030176	Integral component of endoplasmic reticulum membrane	0	1	0	243	10	0	1
GO:0030170	Pyridoxal phosphate binding	0	1	0	243	309	0	1
GO:0019843	rRNA binding	0	1	0	243	91	0	1
GO:0030163	Protein catabolic process	0	1	0	243	39	0	1
GO:0030151	Molybdenum ion binding	0	1	0	243	23	0	1
GO:0030150	Protein import into mitochondrial matrix	0	1	0	243	11	0	1
GO:0030148	Sphingolipid biosynthetic process	0	1	0	243	10	0	1
GO:0030136	Clathrin-coated vesicle	0	1	0	243	51	0	1
GO:0030132	Clathrin coat of coated pit	0	1	0	243	23	0	1
GO:0030131	Clathrin adaptor complex	0	1	0	243	39	0	1
GO:0030130	Clathrin coat of trans-Golgi network vesicle	0	1	0	243	23	0	1
GO:0030127	COPII vesicle coat	0	1	0	243	34	0	1
GO:0030154	Cell differentiation	0	1	0	243	27	0	1
GO:0019829	Cation-transporting ATPase activity	0	1	0	243	24	0	1
GO:0019773	Proteasome core complex, alpha-subunit complex	0	1	0	243	37	0	1
GO:0016998	Cell wall macromolecule catabolic process	0	1	0	243	58	0	1
GO:0016987	Sigma factor activity	0	1	0	243	14	0	1
GO:0016984	Ribulose-bisphosphate carboxylase activity	0	1	0	243	24	0	1
GO:0016925	Protein sumoylation	0	1	0	243	19	0	1
GO:0016874	Ligase activity	0	1	0	243	82	0	1
GO:0016868	Intramolecular transferase activity, phosphotransferases	0	1	0	243	15	0	1
GO:0016866	Intramolecular transferase activity	0	1	0	243	36	0	1
GO:0016857	Racemase and epimerase activity, acting on carbohydrates and derivatives	0	1	0	243	20	0	1
GO:0016853	Isomerase activity	0	1	0	243	76	0	1
GO:0016851	Magnesium chelatase activity	0	1	0	243	10	0	1
GO:0016846	Carbon-sulfur lyase activity	0	1	0	243	16	0	1
GO:0016836	Hydro-lyase activity	0	1	0	243	10	0	1
GO:0016831	Carboxy-lyase activity	0	1	0	243	29	0	1
GO:0016829	Lyase activity	0	1	0	243	19	0	1
GO:0016820	Hydrolase activity, acting on acid anhydrides, catalyzing transmembrane movement of substances	0	1	0	243	28	0	1
GO:0016818	Hydrolase activity, acting on acid anhydrides, in phosphorus-containing anhydrides	0	1	0	243	16	0	1
GO:0017004	Cytochrome complex assembly	0	1	0	243	14	0	1
GO:0017119	Golgi transport complex	0	1	0	243	23	0	1
GO:0017150	tRNA dihydrouridine synthase activity	0	1	0	243	13	0	1
GO:0019761	Glucosinolate biosynthetic process	0	1	0	243	19	0	1
GO:0019752	Carboxylic acid metabolic process	0	1	0	243	40	0	1
GO:0019706	Protein-cysteine S-palmitoyltransferase activity	0	1	0	243	88	0	1
GO:0019674	NAD metabolic process	0	1	0	243	14	0	1
GO:0019538	Protein metabolic process	0	1	0	243	55	0	1
GO:0019509	L-methionine biosynthetic process from methylthioadenosine	0	1	0	243	14	0	1
GO:0019464	Glycine decarboxylation via glycine cleavage system	0	1	0	243	13	0	1
GO:0019432	Triglyceride biosynthetic process	0	1	0	243	16	0	1
GO:0019827	Stem cell population maintenance	0	1	0	243	11	0	1
GO:0019430	Removal of superoxide radicals	0	1	0	243	37	0	1
GO:0019252	Starch biosynthetic process	0	1	0	243	24	0	1
GO:0019139	Cytokinin dehydrogenase activity	0	1	0	243	23	0	1
GO:0019005	SCF ubiquitin ligase complex	0	1	0	243	12	0	1
GO:0018342	Protein prenylation	0	1	0	243	15	0	1
GO:0018298	Protein-chromophore linkage	0	1	0	243	96	0	1
GO:0018108	Peptidyl-tyrosine phosphorylation	0	1	0	243	54	0	1
GO:0018024	Histone-lysine N-methyltransferase activity	0	1	0	243	59	0	1
GO:0019310	Inositol catabolic process	0	1	0	243	12	0	1
GO:0016125	Sterol metabolic process	0	1	0	243	11	0	1
GO:0015977	Carbon fixation	0	1	0	243	39	0	1
GO:0016114	Terpenoid biosynthetic process	0	1	0	243	18	0	1
GO:0010087	Phloem or xylem histogenesis	0	1	0	243	25	0	1
GO:0010082	Regulation of root meristem growth	0	1	0	243	26	0	1
GO:0010078	Maintenance of root meristem identity	0	1	0	243	12	0	1
GO:0010075	Regulation of meristem growth	0	1	0	243	18	0	1
GO:0010073	Meristem maintenance	0	1	0	243	19	0	1
GO:0010072	Primary shoot apical meristem specification	0	1	0	243	14	0	1
GO:0010053	Root epidermal cell differentiation	0	1	0	243	13	0	1
GO:0010051	Xylem and phloem pattern formation	0	1	0	243	23	0	1
GO:0010089	Xylem development	0	1	0	243	26	0	1
GO:0010048	Vernalization response	0	1	0	243	11	0	1
GO:0010043	Response to zinc ion	0	1	0	243	44	0	1
GO:0010039	Response to iron ion	0	1	0	243	10	0	1
GO:0010038	Response to metal ion	0	1	0	243	17	0	1
GO:0010030	Positive regulation of seed germination	0	1	0	243	19	0	1
GO:0010029	Regulation of seed germination	0	1	0	243	32	0	1
GO:0010027	Thylakoid membrane organization	0	1	0	243	34	0	1
GO:0010025	Wax biosynthetic process	0	1	0	243	19	0	1
GO:0010020	Chloroplast fission	0	1	0	243	18	0	1
GO:0010044	Response to aluminum ion	0	1	0	243	11	0	1
GO:0010017	Red or far-red light signaling pathway	0	1	0	243	14	0	1
GO:0010090	Trichome morphogenesis	0	1	0	243	33	0	1
GO:0010093	Specification of floral organ identity	0	1	0	243	14	0	1
GO:0010193	Response to ozone	0	1	0	243	31	0	1
GO:0010189	Vitamin E biosynthetic process	0	1	0	243	13	0	1
GO:0010187	Negative regulation of seed germination	0	1	0	243	14	0	1
GO:0010183	Pollen tube guidance	0	1	0	243	29	0	1
GO:0010182	Sugar mediated signaling pathway	0	1	0	243	18	0	1
GO:0010181	FMN binding	0	1	0	243	126	0	1
GO:0010167	Response to nitrate	0	1	0	243	23	0	1
GO:0010162	Seed dormancy process	0	1	0	243	11	0	1
GO:0010091	Trichome branching	0	1	0	243	30	0	1
GO:0010154	Fruit development	0	1	0	243	15	0	1
GO:0010150	Leaf senescence	0	1	0	243	80	0	1
GO:0010143	Cutin biosynthetic process	0	1	0	243	10	0	1
GO:0010118	Stomatal movement	0	1	0	243	25	0	1
GO:0010114	Response to red light	0	1	0	243	54	0	1
GO:0010112	Regulation of systemic acquired resistance	0	1	0	243	14	0	1
GO:0010102	Lateral root morphogenesis	0	1	0	243	13	0	1
GO:0010100	Negative regulation of photomorphogenesis	0	1	0	243	10	0	1
GO:0010152	Pollen maturation	0	1	0	243	20	0	1
GO:0010197	Polar nucleus fusion	0	1	0	243	30	0	1
GO:0010015	Root morphogenesis	0	1	0	243	14	0	1
GO:0010005	Cortical microtubule, transverse to long axis	0	1	0	243	10	0	1
GO:0009862	Systemic acquired resistance, salicylic acid mediated signaling pathway	0	1	0	243	14	0	1
GO:0009860	Pollen tube growth	0	1	0	243	110	0	1
GO:0009853	Photorespiration	0	1	0	243	27	0	1
GO:0009846	Pollen germination	0	1	0	243	59	0	1
GO:0009845	Seed germination	0	1	0	243	73	0	1
GO:0009834	Plant-type secondary cell wall biogenesis	0	1	0	243	38	0	1
GO:0009832	Plant-type cell wall biogenesis	0	1	0	243	10	0	1
GO:0009827	Plant-type cell wall modification	0	1	0	243	10	0	1
GO:0009863	Salicylic acid mediated signaling pathway	0	1	0	243	20	0	1
GO:0009826	Unidimensional cell growth	0	1	0	243	66	0	1
GO:0009817	Defense response to fungus, incompatible interaction	0	1	0	243	39	0	1
GO:0009816	Defense response to bacterium, incompatible interaction	0	1	0	243	35	0	1
GO:0009814	Defense response, incompatible interaction	0	1	0	243	17	0	1
GO:0009793	Embryo development ending in seed dormancy	0	1	0	243	239	0	1
GO:0009791	Post-embryonic development	0	1	0	243	14	0	1
GO:0009790	Embryo development	0	1	0	243	11	0	1
GO:0009789	Positive regulation of abscisic acid-activated signaling pathway	0	1	0	243	25	0	1
GO:0009825	Multidimensional cell growth	0	1	0	243	21	0	1
GO:0010008	Endosome membrane	0	1	0	243	15	0	1
GO:0009864	Induced systemic resistance, jasmonic acid mediated signaling pathway	0	1	0	243	13	0	1
GO:0009870	Defense response signaling pathway, resistance gene-dependent	0	1	0	243	13	0	1
GO:0009982	Pseudouridine synthase activity	0	1	0	243	46	0	1
GO:0009970	Cellular response to sulfate starvation	0	1	0	243	13	0	1
GO:0009966	Regulation of signal transduction	0	1	0	243	13	0	1
GO:0009965	Leaf morphogenesis	0	1	0	243	63	0	1
GO:0009960	Endosperm development	0	1	0	243	22	0	1
GO:0009958	Positive gravitropism	0	1	0	243	30	0	1
GO:0009934	Regulation of meristem structural organization	0	1	0	243	22	0	1
GO:0009911	Positive regulation of flower development	0	1	0	243	32	0	1
GO:0009910	Negative regulation of flower development	0	1	0	243	44	0	1
GO:0009909	Regulation of flower development	0	1	0	243	56	0	1
GO:0009908	Flower development	0	1	0	243	70	0	1
GO:0009903	Chloroplast avoidance movement	0	1	0	243	10	0	1
GO:0009901	Anther dehiscence	0	1	0	243	18	0	1
GO:0009873	Ethylene-activated signaling pathway	0	1	0	243	14	0	1
GO:0009933	Meristem structural organization	0	1	0	243	15	0	1
GO:0010199	Organ boundary specification between lateral organs and the meristem	0	1	0	243	10	0	1
GO:0010204	Defense response signaling pathway, resistance gene-independent	0	1	0	243	10	0	1
GO:0010205	Photoinhibition	0	1	0	243	12	0	1
GO:0015706	Nitrate transport	0	1	0	243	21	0	1
GO:0015693	Magnesium ion transport	0	1	0	243	29	0	1
GO:0015689	Molybdate ion transport	0	1	0	243	15	0	1
GO:0015450	P-P-bond-hydrolysis-driven protein transmembrane transporter activity	0	1	0	243	30	0	1
GO:0015385	Sodium:proton antiporter activity	0	1	0	243	14	0	1
GO:0015369	Calcium:proton antiporter activity	0	1	0	243	17	0	1
GO:0015743	Malate transport	0	1	0	243	39	0	1
GO:0015171	Amino acid transmembrane transporter activity	0	1	0	243	46	0	1
GO:0015112	Nitrate transmembrane transporter activity	0	1	0	243	10	0	1
GO:0015098	Molybdate ion transmembrane transporter activity	0	1	0	243	16	0	1
GO:0015095	Magnesium ion transmembrane transporter activity	0	1	0	243	35	0	1
GO:0015079	Potassium ion transmembrane transporter activity	0	1	0	243	48	0	1
GO:0015078	Hydrogen ion transmembrane transporter activity	0	1	0	243	87	0	1
GO:0015035	Protein disulfide oxidoreductase activity	0	1	0	243	188	0	1
GO:0015250	Water channel activity	0	1	0	243	12	0	1
GO:0015770	Sucrose transport	0	1	0	243	31	0	1
GO:0015867	ATP transport	0	1	0	243	18	0	1
GO:0016049	Cell growth	0	1	0	243	85	0	1
GO:0016042	Lipid catabolic process	0	1	0	243	96	0	1
GO:0016036	Cellular response to phosphate starvation	0	1	0	243	56	0	1
GO:0016024	CDP-diacylglycerol biosynthetic process	0	1	0	243	11	0	1
GO:0015996	Chlorophyll catabolic process	0	1	0	243	18	0	1
GO:0015995	Chlorophyll biosynthetic process	0	1	0	243	37	0	1
GO:0015992	Proton transport	0	1	0	243	60	0	1
GO:0015866	ADP transport	0	1	0	243	18	0	1
GO:0015991	ATP hydrolysis coupled proton transport	0	1	0	243	122	0	1
GO:0015979	Photosynthesis	0	1	0	243	273	0	1
GO:0030286	Dynein complex	0	1	0	243	22	0	1
GO:0015976	Carbon utilization	0	1	0	243	27	0	1
GO:0015969	Guanosine tetraphosphate metabolic process	0	1	0	243	10	0	1
GO:0015937	Coenzyme A biosynthetic process	0	1	0	243	15	0	1
GO:0015936	Coenzyme A metabolic process	0	1	0	243	55	0	1
GO:0015935	Small ribosomal subunit	0	1	0	243	78	0	1
GO:0015934	Large ribosomal subunit	0	1	0	243	74	0	1
GO:0015986	ATP synthesis coupled proton transport	0	1	0	243	96	0	1
GO:0015018	Galactosylgalactosylxylosylprotein 3-beta-glucuronosyltransferase activity	0	1	0	243	15	0	1
GO:0015012	Heparan sulfate proteoglycan biosynthetic process	0	1	0	243	11	0	1
GO:0012511	Monolayer-surrounded lipid storage body	0	1	0	243	56	0	1
GO:0010311	Lateral root formation	0	1	0	243	45	0	1
GO:0010305	Leaf vascular tissue pattern formation	0	1	0	243	27	0	1
GO:0010287	Plastoglobule	0	1	0	243	78	0	1
GO:0010286	Heat acclimation	0	1	0	243	29	0	1
GO:0010277	Chlorophyllide a oxygenase [overall] activity	0	1	0	243	10	0	1
GO:0010267	Production of ta-siRNAs involved in RNA interference	0	1	0	243	15	0	1
GO:0010264	Myo-inositol hexakisphosphate biosynthetic process	0	1	0	243	11	0	1
GO:0010262	Somatic embryogenesis	0	1	0	243	11	0	1
GO:0010319	Stromule	0	1	0	243	37	0	1
GO:0010228	Vegetative to reproductive phase transition of meristem	0	1	0	243	85	0	1
GO:0010227	Floral organ abscission	0	1	0	243	23	0	1
GO:0010223	Secondary shoot formation	0	1	0	243	13	0	1
GO:0010218	Response to far red light	0	1	0	243	42	0	1
GO:0010215	Cellulose microfibril organization	0	1	0	243	54	0	1
GO:0010208	Pollen wall assembly	0	1	0	243	10	0	1
GO:0010207	Photosystem II assembly	0	1	0	243	26	0	1
GO:0010229	Inflorescence development	0	1	0	243	21	0	1
GO:0010332	Response to gamma radiation	0	1	0	243	12	0	1
GO:0010333	Terpene synthase activity	0	1	0	243	93	0	1
GO:0010345	Suberin biosynthetic process	0	1	0	243	12	0	1
GO:0012505	Endomembrane system	0	1	0	243	16	0	1
GO:0012501	Programmed cell death	0	1	0	243	12	0	1
GO:0010951	Negative regulation of endopeptidase activity	0	1	0	243	136	0	1
GO:0010628	Positive regulation of gene expression	0	1	0	243	13	0	1
GO:0010598	NAD(P)H dehydrogenase complex (plastoquinone)	0	1	0	243	10	0	1
GO:0010588	Cotyledon vascular tissue pattern formation	0	1	0	243	18	0	1
GO:0010584	Pollen exine formation	0	1	0	243	25	0	1
GO:0010582	Floral meristem determinacy	0	1	0	243	19	0	1
GO:0010555	Response to mannitol	0	1	0	243	10	0	1
GO:0010540	Basipetal auxin transport	0	1	0	243	12	0	1
GO:0010497	Plasmodesmata-mediated intercellular transport	0	1	0	243	14	0	1
GO:0010494	Cytoplasmic stress granule	0	1	0	243	11	0	1
GO:0010492	Maintenance of shoot apical meristem identity	0	1	0	243	16	0	1
GO:0010468	Regulation of gene expression	0	1	0	243	27	0	1
GO:0010449	Root meristem growth	0	1	0	243	13	0	1
GO:0010431	Seed maturation	0	1	0	243	25	0	1
GO:0010417	Glucuronoxylan biosynthetic process	0	1	0	243	13	0	1
GO:0010380	Regulation of chlorophyll biosynthetic process	0	1	0	243	13	0	1
GO:0016117	Carotenoid biosynthetic process	0	1	0	243	24	0	1
GO:0030410	Nicotianamine synthase activity	0	1	0	243	17	0	1
GO:0031072	Heat shock protein binding	0	1	0	243	63	0	1
GO:0030422	Production of siRNA involved in RNA interference	0	1	0	243	13	0	1
GO:0051225	Spindle assembly	0	1	0	243	17	0	1
GO:0051205	Protein insertion into membrane	0	1	0	243	15	0	1
GO:0051117	ATPase binding	0	1	0	243	10	0	1
GO:0051082	Unfolded protein binding	0	1	0	243	257	0	1
GO:0051026	Chiasma assembly	0	1	0	243	15	0	1
GO:0051017	Actin filament bundle assembly	0	1	0	243	16	0	1
GO:0051015	Actin filament binding	0	1	0	243	19	0	1
GO:0051252	Regulation of RNA metabolic process	0	1	0	243	10	0	1
GO:0051013	Microtubule severing	0	1	0	243	13	0	1
GO:0050829	Defense response to Gram-negative bacterium	0	1	0	243	12	0	1
GO:0050826	Response to freezing	0	1	0	243	19	0	1
GO:0050821	Protein stabilization	0	1	0	243	10	0	1
GO:0050790	Regulation of catalytic activity	0	1	0	243	79	0	1
GO:0050664	Oxidoreductase activity, acting on NAD(P)H, oxygen as acceptor	0	1	0	243	28	0	1
GO:0050661	NADP binding	0	1	0	243	168	0	1
GO:0050660	Flavin adenine dinucleotide binding	0	1	0	243	381	0	1
GO:0050307	Sucrose-phosphate phosphatase activity	0	1	0	243	15	0	1
GO:0051260	Protein homooligomerization	0	1	0	243	28	0	1
GO:0051287	NAD binding	0	1	0	243	170	0	1
GO:0052656	L-isoleucine transaminase activity	0	1	0	243	16	0	1
GO:0052655	L-valine transaminase activity	0	1	0	243	16	0	1
GO:0052654	L-leucine transaminase activity	0	1	0	243	16	0	1
GO:0052544	Defense response by callose deposition in cell wall	0	1	0	243	16	0	1
GO:0052543	Callose deposition in cell wall	0	1	0	243	10	0	1
GO:0051920	Peroxiredoxin activity	0	1	0	243	10	0	1
GO:0051865	Protein autoubiquitination	0	1	0	243	13	0	1
GO:0051726	Regulation of cell cycle	0	1	0	243	18	0	1
GO:0051276	Chromosome organization	0	1	0	243	21	0	1
GO:0051716	Cellular response to stimulus	0	1	0	243	10	0	1
GO:0051607	Defense response to virus	0	1	0	243	25	0	1
GO:0051603	Proteolysis involved in cellular protein catabolic process	0	1	0	243	59	0	1
GO:0051539	4 iron, 4 sulfur cluster binding	0	1	0	243	92	0	1
GO:0051537	2 iron, 2 sulfur cluster binding	0	1	0	243	103	0	1
GO:0051536	Iron-sulfur cluster binding	0	1	0	243	84	0	1
GO:0051510	Regulation of unidimensional cell growth	0	1	0	243	10	0	1
GO:0051302	Regulation of cell division	0	1	0	243	24	0	1
GO:0051301	Cell division	0	1	0	243	76	0	1
GO:0051707	Response to other organism	0	1	0	243	15	0	1
GO:0050113	Inositol oxygenase activity	0	1	0	243	12	0	1
GO:0048868	Pollen tube development	0	1	0	243	20	0	1
GO:0048829	Root cap development	0	1	0	243	13	0	1
GO:0048366	Leaf development	0	1	0	243	79	0	1
GO:0048364	Root development	0	1	0	243	102	0	1
GO:0048354	Mucilage biosynthetic process involved in seed coat development	0	1	0	243	13	0	1
GO:0048316	Seed development	0	1	0	243	43	0	1
GO:0048268	Clathrin coat assembly	0	1	0	243	48	0	1
GO:0048235	Pollen sperm cell differentiation	0	1	0	243	26	0	1
GO:0048193	Golgi vesicle transport	0	1	0	243	23	0	1
GO:0048367	Shoot system development	0	1	0	243	26	0	1
GO:0048038	Quinone binding	0	1	0	243	53	0	1
GO:0047769	Arogenate dehydratase activity	0	1	0	243	18	0	1
GO:0047443	4-hydroxy-4-methyl-2-oxoglutarate aldolase activity	0	1	0	243	10	0	1
GO:0047372	Acylglycerol lipase activity	0	1	0	243	15	0	1
GO:0047334	Diphosphate-fructose-6-phosphate 1-phosphotransferase activity	0	1	0	243	10	0	1
GO:0047325	Inositol tetrakisphosphate 1-kinase activity	0	1	0	243	15	0	1
GO:0047134	Protein-disulfide reductase activity	0	1	0	243	67	0	1
GO:0048037	Cofactor binding	0	1	0	243	10	0	1
GO:0048440	Carpel development	0	1	0	243	13	0	1
GO:0048441	Petal development	0	1	0	243	11	0	1
GO:0048443	Stamen development	0	1	0	243	16	0	1
GO:0048825	Cotyledon development	0	1	0	243	25	0	1
GO:0048768	Root hair cell tip growth	0	1	0	243	19	0	1
GO:0048767	Root hair elongation	0	1	0	243	34	0	1
GO:0048766	Root hair initiation	0	1	0	243	11	0	1
GO:0048765	Root hair cell differentiation	0	1	0	243	12	0	1
GO:0048759	Xylem vessel member cell differentiation	0	1	0	243	10	0	1
GO:0048658	Anther wall tapetum development	0	1	0	243	11	0	1
GO:0048653	Anther development	0	1	0	243	21	0	1
GO:0048579	Negative regulation of long-day photoperiodism, flowering	0	1	0	243	11	0	1
GO:0048573	Photoperiodism, flowering	0	1	0	243	37	0	1
GO:0048564	Photosystem I assembly	0	1	0	243	10	0	1
GO:0048544	Recognition of pollen	0	1	0	243	120	0	1
GO:0048528	Post-embryonic root development	0	1	0	243	11	0	1
GO:0048527	Lateral root development	0	1	0	243	46	0	1
GO:0048510	Regulation of timing of transition from vegetative to reproductive phase	0	1	0	243	36	0	1
GO:0048509	Regulation of meristem development	0	1	0	243	10	0	1
GO:0048500	Signal recognition particle	0	1	0	243	20	0	1
GO:0048481	Plant ovule development	0	1	0	243	42	0	1
GO:0048467	Gynoecium development	0	1	0	243	11	0	1
GO:0052689	Carboxylic ester hydrolase activity	0	1	0	243	11	0	1
GO:0046961	Proton-transporting ATPase activity, rotational mechanism	0	1	0	243	66	0	1
GO:0052692	Raffinose alpha-galactosidase activity	0	1	0	243	14	0	1
GO:0052725	Inositol-1,3,4-trisphosphate 6-kinase activity	0	1	0	243	16	0	1
GO:0090501	RNA phosphodiester bond hydrolysis	0	1	0	243	15	0	1
GO:0090406	Pollen tube	0	1	0	243	50	0	1
GO:0090404	Pollen tube tip	0	1	0	243	13	0	1
GO:0090378	Seed trichome elongation	0	1	0	243	28	0	1
GO:0090351	Seedling development	0	1	0	243	11	0	1
GO:0090332	Stomatal closure	0	1	0	243	12	0	1
GO:0090305	Nucleic acid phosphodiester bond hydrolysis	0	1	0	243	136	0	1
GO:0090503	RNA phosphodiester bond hydrolysis, exonucleolytic	0	1	0	243	15	0	1
GO:0089701	U2AF	0	1	0	243	12	0	1
GO:0080186	Developmental vegetative growth	0	1	0	243	12	0	1
GO:0080156	Mitochondrial mRNA modification	0	1	0	243	21	0	1
GO:0080147	Root hair cell development	0	1	0	243	17	0	1
GO:0080130	L-phenylalanine:2-oxoglutarate aminotransferase activity	0	1	0	243	23	0	1
GO:0080092	Regulation of pollen tube growth	0	1	0	243	23	0	1
GO:0080060	Integument development	0	1	0	243	10	0	1
GO:0080044	Quercetin 7-O-glucosyltransferase activity	0	1	0	243	12	0	1
GO:0080043	Quercetin 3-O-glucosyltransferase activity	0	1	0	243	18	0	1
GO:0080188	RNA-directed DNA methylation	0	1	0	243	20	0	1
GO:0080027	Response to herbivore	0	1	0	243	11	0	1
GO:0098599	Palmitoyl hydrolase activity	0	1	0	243	14	0	1
GO:0098734	Macromolecule depalmitoylation	0	1	0	243	10	0	1
GO:2000377	Regulation of reactive oxygen species metabolic process	0	1	0	243	17	0	1
GO:2000028	Regulation of photoperiodism, flowering	0	1	0	243	17	0	1
GO:2000024	Regulation of leaf development	0	1	0	243	15	0	1
GO:2000022	Regulation of jasmonic acid mediated signaling pathway	0	1	0	243	12	0	1
GO:2000012	Regulation of auxin polar transport	0	1	0	243	16	0	1
GO:1990714	Hydroxyproline O-galactosyltransferase activity	0	1	0	243	10	0	1
GO:1903830	Magnesium ion transmembrane transport	0	1	0	243	27	0	1
GO:0098655	Cation transmembrane transport	0	1	0	243	71	0	1
GO:1903507	Negative regulation of nucleic acid-templated transcription	0	1	0	243	12	0	1
GO:1901642	Nucleoside transmembrane transport	0	1	0	243	23	0	1
GO:1900865	Chloroplast RNA modification	0	1	0	243	10	0	1
GO:1900426	Positive regulation of defense response to bacterium	0	1	0	243	12	0	1
GO:1900057	Positive regulation of leaf senescence	0	1	0	243	10	0	1
GO:1900056	Negative regulation of leaf senescence	0	1	0	243	12	0	1
GO:0098869	Cellular oxidant detoxification	0	1	0	243	387	0	1
GO:1903506	Regulation of nucleic acid-templated transcription	0	1	0	243	15	0	1
GO:0080022	Primary root development	0	1	0	243	29	0	1
GO:0080008	Cul4-RING E3 ubiquitin ligase complex	0	1	0	243	14	0	1
GO:0072593	Reactive oxygen species metabolic process	0	1	0	243	11	0	1
GO:0070461	SAGA-type complex	0	1	0	243	20	0	1
GO:0070417	Cellular response to cold	0	1	0	243	27	0	1
GO:0070402	NADPH binding	0	1	0	243	12	0	1
GO:0070290	N-acylphosphatidylethanolamine-specific phospholipase D activity	0	1	0	243	20	0	1
GO:0070084	Protein initiator methionine removal	0	1	0	243	19	0	1
GO:0070008	Serine-type exopeptidase activity	0	1	0	243	14	0	1
GO:0070006	Metalloaminopeptidase activity	0	1	0	243	19	0	1
GO:0061615	Glycolytic process through fructose-6-phosphate	0	1	0	243	37	0	1
GO:0061025	Membrane fusion	0	1	0	243	77	0	1
GO:0055075	Potassium ion homeostasis	0	1	0	243	13	0	1
GO:0055072	Iron ion homeostasis	0	1	0	243	13	0	1
GO:0055062	Phosphate ion homeostasis	0	1	0	243	15	0	1
GO:0055046	Microgametogenesis	0	1	0	243	17	0	1
GO:0055028	Cortical microtubule	0	1	0	243	10	0	1
GO:0052726	Inositol-1,3,4-trisphosphate 5-kinase activity	0	1	0	243	15	0	1
GO:0060321	Acceptance of pollen	0	1	0	243	10	0	1
GO:0070569	Uridylyltransferase activity	0	1	0	243	11	0	1
GO:0070588	Calcium ion transmembrane transport	0	1	0	243	58	0	1
GO:0070652	HAUS complex	0	1	0	243	11	0	1
GO:0072488	Ammonium transmembrane transport	0	1	0	243	19	0	1
GO:0071949	FAD binding	0	1	0	243	25	0	1
GO:0071944	Cell periphery	0	1	0	243	10	0	1
GO:0071901	Negative regulation of protein serine/threonine kinase activity	0	1	0	243	21	0	1
GO:0071897	DNA biosynthetic process	0	1	0	243	72	0	1
GO:0071806	Protein transmembrane transport	0	1	0	243	40	0	1
GO:0071805	Potassium ion transmembrane transport	0	1	0	243	98	0	1
GO:0071732	Cellular response to nitric oxide	0	1	0	243	20	0	1
GO:0071577	Zinc II ion transmembrane transport	0	1	0	243	40	0	1
GO:0071482	Cellular response to light stimulus	0	1	0	243	15	0	1
GO:0071472	Cellular response to salt stress	0	1	0	243	27	0	1
GO:0071456	Cellular response to hypoxia	0	1	0	243	20	0	1
GO:0071369	Cellular response to ethylene stimulus	0	1	0	243	21	0	1
GO:0071365	Cellular response to auxin stimulus	0	1	0	243	11	0	1
GO:0071281	Cellular response to iron ion	0	1	0	243	30	0	1
GO:0071215	Cellular response to abscisic acid stimulus	0	1	0	243	23	0	1
GO:0070932	Histone H3 deacetylation	0	1	0	243	11	0	1
GO:0070814	Hydrogen sulfide biosynthetic process	0	1	0	243	13	0	1
GO:0052716	Hydroquinone:oxygen oxidoreductase activity	0	1	0	243	48	0	1
GO:0046939	Nucleotide phosphorylation	0	1	0	243	40	0	1
GO:0046938	Phytochelatin biosynthetic process	0	1	0	243	12	0	1
GO:0046933	Proton-transporting ATP synthase activity, rotational mechanism	0	1	0	243	64	0	1
GO:0035064	Methylated histone binding	0	1	0	243	11	0	1
GO:0034976	Response to endoplasmic reticulum stress	0	1	0	243	11	0	1
GO:0034968	Histone lysine methylation	0	1	0	243	60	0	1
GO:0034755	Iron ion transmembrane transport	0	1	0	243	10	0	1
GO:0034605	Cellular response to heat	0	1	0	243	15	0	1
GO:0034599	Cellular response to oxidative stress	0	1	0	243	12	0	1
GO:0034314	Arp2/3 complex-mediated actin nucleation	0	1	0	243	19	0	1
GO:0035196	Production of miRNAs involved in gene silencing by miRNA	0	1	0	243	10	0	1
GO:0033743	Peptide-methionine (R)-S-oxide reductase activity	0	1	0	243	16	0	1
GO:0033612	Receptor serine/threonine kinase binding	0	1	0	243	21	0	1
GO:0033588	Elongator holoenzyme complex	0	1	0	243	12	0	1
GO:0033523	Histone H2B ubiquitination	0	1	0	243	10	0	1
GO:0033290	Eukaryotic 48S preinitiation complex	0	1	0	243	62	0	1
GO:0033180	Proton-transporting V-type ATPase, V1 domain	0	1	0	243	24	0	1
GO:0033179	Proton-transporting V-type ATPase, V0 domain	0	1	0	243	41	0	1
GO:0034047	Regulation of protein phosphatase type 2A activity	0	1	0	243	57	0	1
GO:0033178	Proton-transporting two-sector ATPase complex, catalytic domain	0	1	0	243	16	0	1
GO:0035235	Ionotropic glutamate receptor signaling pathway	0	1	0	243	69	0	1
GO:0042335	Cuticle development	0	1	0	243	27	0	1
GO:0042274	Ribosomal small subunit biogenesis	0	1	0	243	12	0	1
GO:0042256	Mature ribosome assembly	0	1	0	243	10	0	1
GO:0042254	Ribosome biogenesis	0	1	0	243	83	0	1
GO:0042176	Regulation of protein catabolic process	0	1	0	243	13	0	1
GO:0042147	Retrograde transport, endosome to Golgi	0	1	0	243	17	0	1
GO:0042132	Fructose 1,6-bisphosphate 1-phosphatase activity	0	1	0	243	12	0	1
GO:0042128	Nitrate assimilation	0	1	0	243	13	0	1
GO:0035265	Organ growth	0	1	0	243	13	0	1
GO:0042127	Regulation of cell proliferation	0	1	0	243	25	0	1
GO:0042023	DNA endoreduplication	0	1	0	243	17	0	1
GO:0036459	Thiol-dependent ubiquitinyl hydrolase activity	0	1	0	243	79	0	1
GO:0036265	RNA (guanine-N7)-methylation	0	1	0	243	17	0	1
GO:0036065	Fucosylation	0	1	0	243	43	0	1
GO:0035999	Tetrahydrofolate interconversion	0	1	0	243	28	0	1
GO:0035725	Sodium ion transmembrane transport	0	1	0	243	13	0	1
GO:0035434	Copper ion transmembrane transport	0	1	0	243	24	0	1
GO:0042026	Protein refolding	0	1	0	243	36	0	1
GO:0033014	Tetrapyrrole biosynthetic process	0	1	0	243	17	0	1
GO:0032957	Inositol trisphosphate metabolic process	0	1	0	243	18	0	1
GO:0032784	Regulation of DNA-templated transcription, elongation	0	1	0	243	10	0	1
GO:0031314	Extrinsic component of mitochondrial inner membrane	0	1	0	243	15	0	1
GO:0031307	Integral component of mitochondrial outer membrane	0	1	0	243	22	0	1
GO:0031225	Anchored component of membrane	0	1	0	243	46	0	1
GO:0031167	rRNA methylation	0	1	0	243	10	0	1
GO:0031124	mRNA 3'-end processing	0	1	0	243	13	0	1
GO:0031123	RNA 3'-end processing	0	1	0	243	14	0	1
GO:0009788	Negative regulation of abscisic acid-activated signaling pathway	0	1	0	243	35	0	1
GO:0031047	Gene silencing by RNA	0	1	0	243	28	0	1
GO:0031347	Regulation of defense response	0	1	0	243	55	0	1
GO:0031012	Extracellular matrix	0	1	0	243	20	0	1
GO:0030976	Thiamine pyrophosphate binding	0	1	0	243	24	0	1
GO:0030955	Potassium ion binding	0	1	0	243	54	0	1
GO:0030942	Endoplasmic reticulum signal peptide binding	0	1	0	243	10	0	1
GO:0030904	Retromer complex	0	1	0	243	16	0	1
GO:0030599	Pectinesterase activity	0	1	0	243	223	0	1
GO:0030570	Pectate lyase activity	0	1	0	243	94	0	1
GO:0030529	Intracellular ribonucleoprotein complex	0	1	0	243	43	0	1
GO:0030488	tRNA methylation	0	1	0	243	36	0	1
GO:0030983	Mismatched DNA binding	0	1	0	243	31	0	1
GO:0031348	Negative regulation of defense response	0	1	0	243	22	0	1
GO:0031369	Translation initiation factor binding	0	1	0	243	10	0	1
GO:0031408	Oxylipin biosynthetic process	0	1	0	243	27	0	1
GO:0032549	Ribonucleoside binding	0	1	0	243	22	0	1
GO:0032544	Plastid translation	0	1	0	243	12	0	1
GO:0032508	DNA duplex unwinding	0	1	0	243	150	0	1
GO:0032502	Developmental process	0	1	0	243	15	0	1
GO:0032472	Golgi calcium ion transport	0	1	0	243	17	0	1
GO:0032041	NAD-dependent histone deacetylase activity (H3-K14 specific)	0	1	0	243	11	0	1
GO:0032012	Regulation of ARF protein signal transduction	0	1	0	243	15	0	1
GO:0031977	Thylakoid lumen	0	1	0	243	14	0	1
GO:0031969	Chloroplast membrane	0	1	0	243	10	0	1
GO:0031966	Mitochondrial membrane	0	1	0	243	12	0	1
GO:0031683	G-protein beta/gamma-subunit complex binding	0	1	0	243	15	0	1
GO:0031640	Killing of cells of other organism	0	1	0	243	27	0	1
GO:0031625	Ubiquitin protein ligase binding	0	1	0	243	42	0	1
GO:0031515	tRNA (m1A) methyltransferase complex	0	1	0	243	10	0	1
GO:0031461	Cullin-RING ubiquitin ligase complex	0	1	0	243	12	0	1
GO:0031425	Chloroplast RNA processing	0	1	0	243	10	0	1
GO:0031418	L-ascorbic acid binding	0	1	0	243	55	0	1
GO:0042372	Phylloquinone biosynthetic process	0	1	0	243	11	0	1
GO:0042393	Histone binding	0	1	0	243	100	0	1
GO:0042538	Hyperosmotic salinity response	0	1	0	243	55	0	1
GO:0042542	Response to hydrogen peroxide	0	1	0	243	60	0	1
GO:0045901	Positive regulation of translational elongation	0	1	0	243	13	0	1
GO:0045892	Negative regulation of transcription, DNA-templated	0	1	0	243	127	0	1
GO:0045859	Regulation of protein kinase activity	0	1	0	243	32	0	1
GO:0045492	Xylan biosynthetic process	0	1	0	243	38	0	1
GO:0045490	Pectin catabolic process	0	1	0	243	317	0	1
GO:0045489	Pectin biosynthetic process	0	1	0	243	71	0	1
GO:0045905	Positive regulation of translational termination	0	1	0	243	13	0	1
GO:0045330	Aspartyl esterase activity	0	1	0	243	220	0	1
GO:0045300	Acyl-[acyl-carrier-protein] desaturase activity	0	1	0	243	13	0	1
GO:0045261	Proton-transporting ATP synthase complex, catalytic core F(1)	0	1	0	243	28	0	1
GO:0045156	Electron transporter, transferring electrons within the cyclic electron transport pathway of photosynthesis activity	0	1	0	243	12	0	1
GO:0045116	Protein neddylation	0	1	0	243	11	0	1
GO:0045087	Innate immune response	0	1	0	243	24	0	1
GO:0045040	Protein import into mitochondrial outer membrane	0	1	0	243	14	0	1
GO:0045037	Protein import into chloroplast stroma	0	1	0	243	18	0	1
GO:0045332	Phospholipid translocation	0	1	0	243	42	0	1
GO:0046034	ATP metabolic process	0	1	0	243	16	0	1
GO:0046168	Glycerol-3-phosphate catabolic process	0	1	0	243	12	0	1
GO:0046274	Lignin catabolic process	0	1	0	243	48	0	1
GO:0046923	ER retention sequence binding	0	1	0	243	25	0	1
GO:0046912	Transferase activity, transferring acyl groups, acyl groups converted into alkyl on transfer	0	1	0	243	32	0	1
GO:0046907	Intracellular transport	0	1	0	243	19	0	1
GO:0046901	Tetrahydrofolylpolyglutamate biosynthetic process	0	1	0	243	16	0	1
GO:0046873	Metal ion transmembrane transporter activity	0	1	0	243	52	0	1
GO:0046856	Phosphatidylinositol dephosphorylation	0	1	0	243	54	0	1
GO:0046854	Phosphatidylinositol phosphorylation	0	1	0	243	78	0	1
GO:0046835	Carbohydrate phosphorylation	0	1	0	243	69	0	1
GO:0046688	Response to copper ion	0	1	0	243	10	0	1
GO:0046685	Response to arsenic-containing substance	0	1	0	243	12	0	1
GO:0046658	Anchored component of plasma membrane	0	1	0	243	77	0	1
GO:0046654	Tetrahydrofolate biosynthetic process	0	1	0	243	10	0	1
GO:0046556	Alpha-L-arabinofuranosidase activity	0	1	0	243	11	0	1
GO:0046524	Sucrose-phosphate synthase activity	0	1	0	243	10	0	1
GO:0046470	Phosphatidylcholine metabolic process	0	1	0	243	20	0	1
GO:0046417	Chorismate metabolic process	0	1	0	243	12	0	1
GO:0045017	Glycerolipid biosynthetic process	0	1	0	243	37	0	1
GO:0030418	Nicotianamine biosynthetic process	0	1	0	243	17	0	1
GO:0044237	Cellular metabolic process	0	1	0	243	20	0	1
GO:0044211	CTP salvage	0	1	0	243	13	0	1
GO:0043015	Gamma-tubulin binding	0	1	0	243	17	0	1
GO:0042823	Pyridoxal phosphate biosynthetic process	0	1	0	243	15	0	1
GO:0042819	Vitamin B6 biosynthetic process	0	1	0	243	10	0	1
GO:0042803	Protein homodimerization activity	0	1	0	243	147	0	1
GO:0042773	ATP synthesis coupled electron transport	0	1	0	243	12	0	1
GO:0042765	GPI-anchor transamidase complex	0	1	0	243	11	0	1
GO:0042761	Very long-chain fatty acid biosynthetic process	0	1	0	243	12	0	1
GO:0042752	Regulation of circadian rhythm	0	1	0	243	18	0	1
GO:0043022	Ribosome binding	0	1	0	243	45	0	1
GO:0042744	Hydrogen peroxide catabolic process	0	1	0	243	229	0	1
GO:0042651	Thylakoid membrane	0	1	0	243	29	0	1
GO:0042631	Cellular response to water deprivation	0	1	0	243	27	0	1
GO:0042578	Phosphoric ester hydrolase activity	0	1	0	243	35	0	1
GO:0042555	MCM complex	0	1	0	243	19	0	1
GO:0042549	Photosystem II stabilization	0	1	0	243	15	0	1
GO:0042545	Cell wall modification	0	1	0	243	229	0	1
GO:0043023	Ribosomal large subunit binding	0	1	0	243	14	0	1
GO:0043067	Regulation of programmed cell death	0	1	0	243	10	0	1
GO:0043069	Negative regulation of programmed cell death	0	1	0	243	17	0	1
GO:0044210	'de novo' CTP biosynthetic process	0	1	0	243	17	0	1
GO:0044208	'de novo' AMP biosynthetic process	0	1	0	243	11	0	1
GO:0044206	UMP salvage	0	1	0	243	13	0	1
GO:0044030	Regulation of DNA methylation	0	1	0	243	19	0	1
GO:0043631	RNA polyadenylation	0	1	0	243	16	0	1
GO:0043622	Cortical microtubule organization	0	1	0	243	21	0	1
GO:0043621	Protein self-association	0	1	0	243	50	0	1
GO:0043547	Positive regulation of GTPase activity	0	1	0	243	152	0	1
GO:0043424	Protein histidine kinase binding	0	1	0	243	22	0	1
GO:0043248	Proteasome assembly	0	1	0	243	14	0	1
GO:0043234	Protein complex	0	1	0	243	19	0	1
GO:0043231	Intracellular membrane-bounded organelle	0	1	0	243	16	0	1
GO:0043161	Proteasome-mediated ubiquitin-dependent protein catabolic process	0	1	0	243	24	0	1
GO:0043140	ATP-dependent 3'-5' DNA helicase activity	0	1	0	243	10	0	1
GO:0043130	Ubiquitin binding	0	1	0	243	18	0	1
GO:0043086	Negative regulation of catalytic activity	0	1	0	243	359	0	1
GO:0043085	Positive regulation of catalytic activity	0	1	0	243	31	0	1
GO:0009785	Blue light signaling pathway	0	1	0	243	21	0	1
GO:0009735	Response to cytokinin	0	1	0	243	186	0	1
GO:0009772	Photosynthetic electron transport in photosystem II	0	1	0	243	11	0	1
GO:0005093	Rab GDP-dissociation inhibitor activity	0	1	0	243	16	0	1
GO:0005089	Rho guanyl-nucleotide exchange factor activity	0	1	0	243	50	0	1
GO:0005086	ARF guanyl-nucleotide exchange factor activity	0	1	0	243	15	0	1
GO:0004970	Ionotropic glutamate receptor activity	0	1	0	243	70	0	1
GO:0004930	G-protein coupled receptor activity	0	1	0	243	10	0	1
GO:0004872	Receptor activity	0	1	0	243	10	0	1
GO:0004871	Signal transducer activity	0	1	0	243	71	0	1
GO:0004869	Cysteine-type endopeptidase inhibitor activity	0	1	0	243	53	0	1
GO:0005094	Rho GDP-dissociation inhibitor activity	0	1	0	243	14	0	1
GO:0004867	Serine-type endopeptidase inhibitor activity	0	1	0	243	15	0	1
GO:0004864	Protein phosphatase inhibitor activity	0	1	0	243	19	0	1
GO:0004861	Cyclin-dependent protein serine/threonine kinase inhibitor activity	0	1	0	243	26	0	1
GO:0004857	Enzyme inhibitor activity	0	1	0	243	339	0	1
GO:0004853	Uroporphyrinogen decarboxylase activity	0	1	0	243	13	0	1
GO:0004849	Uridine kinase activity	0	1	0	243	13	0	1
GO:0004843	Thiol-dependent ubiquitin-specific protease activity	0	1	0	243	39	0	1
GO:0004842	Ubiquitin-protein transferase activity	0.962263	1	1	243	432	1.56e-05	1
GO:0004834	Tryptophan synthase activity	0	1	0	243	20	0	1
GO:0004866	Endopeptidase inhibitor activity	0	1	0	243	72	0	1
GO:0004832	Valine-tRNA ligase activity	0	1	0	243	12	0	1
GO:0005096	GTPase activator activity	0	1	0	243	89	0	1
GO:0005199	Structural constituent of cell wall	0	1	0	243	19	0	1
GO:0005484	SNAP receptor activity	0	1	0	243	80	0	1
GO:0005471	ATP:ADP antiporter activity	0	1	0	243	14	0	1
GO:0005388	Calcium-transporting ATPase activity	0	1	0	243	41	0	1
GO:0005385	Zinc ion transmembrane transporter activity	0	1	0	243	41	0	1
GO:0005381	Iron ion transmembrane transporter activity	0	1	0	243	17	0	1
GO:0005375	Copper ion transmembrane transporter activity	0	1	0	243	25	0	1
GO:0005351	Sugar:proton symporter activity	0	1	0	243	24	0	1
GO:0005347	ATP transmembrane transporter activity	0	1	0	243	10	0	1
GO:0005198	Structural molecule activity	0	1	0	243	88	0	1
GO:0005337	Nucleoside transmembrane transporter activity	0	1	0	243	20	0	1
GO:0005315	Inorganic phosphate transmembrane transporter activity	0	1	0	243	29	0	1
GO:0005267	Potassium channel activity	0	1	0	243	12	0	1
GO:0005249	Voltage-gated potassium channel activity	0	1	0	243	31	0	1
GO:0005247	Voltage-gated chloride channel activity	0	1	0	243	24	0	1
GO:0005242	Inward rectifier potassium channel activity	0	1	0	243	10	0	1
GO:0005200	Structural constituent of cytoskeleton	0	1	0	243	60	0	1
GO:0005319	Lipid transporter activity	0	1	0	243	11	0	1
GO:0004830	Tryptophan-tRNA ligase activity	0	1	0	243	12	0	1
GO:0004828	Serine-tRNA ligase activity	0	1	0	243	10	0	1
GO:0004827	Proline-tRNA ligase activity	0	1	0	243	13	0	1
GO:0004664	Prephenate dehydratase activity	0	1	0	243	22	0	1
GO:0004652	Polynucleotide adenylyltransferase activity	0	1	0	243	16	0	1
GO:0004643	Phosphoribosylaminoimidazolecarboxamide formyltransferase activity	0	1	0	243	11	0	1
GO:0004634	Phosphopyruvate hydratase activity	0	1	0	243	10	0	1
GO:0004630	Phospholipase D activity	0	1	0	243	22	0	1
GO:0004707	MAP kinase activity	0	1	0	243	51	0	1
GO:0004618	Phosphoglycerate kinase activity	0	1	0	243	13	0	1
GO:0004609	Phosphatidylserine decarboxylase activity	0	1	0	243	10	0	1
GO:0004605	Phosphatidate cytidylyltransferase activity	0	1	0	243	12	0	1
GO:0004602	Glutathione peroxidase activity	0	1	0	243	30	0	1
GO:0004601	Peroxidase activity	0	1	0	243	329	0	1
GO:0004579	Dolichyl-diphosphooligosaccharide-protein glycotransferase activity	0	1	0	243	16	0	1
GO:0004576	Oligosaccharyl transferase activity	0	1	0	243	12	0	1
GO:0004575	Sucrose alpha-glucosidase activity	0	1	0	243	16	0	1
GO:0004571	Mannosyl-oligosaccharide 1,2-alpha-mannosidase activity	0	1	0	243	17	0	1
GO:0004616	Phosphogluconate dehydrogenase (decarboxylating) activity	0	1	0	243	18	0	1
GO:0004713	Protein tyrosine kinase activity	0	1	0	243	59	0	1
GO:0004722	Protein serine/threonine phosphatase activity	0	1	0	243	18	0	1
GO:0004826	Phenylalanine-tRNA ligase activity	0	1	0	243	14	0	1
GO:0004820	Glycine-tRNA ligase activity	0	1	0	243	10	0	1
GO:0004816	Asparagine-tRNA ligase activity	0	1	0	243	12	0	1
GO:0004813	Alanine-tRNA ligase activity	0	1	0	243	10	0	1
GO:0004812	Aminoacyl-tRNA ligase activity	0	1	0	243	50	0	1
GO:0004807	Triose-phosphate isomerase activity	0	1	0	243	11	0	1
GO:0004806	Triglyceride lipase activity	0	1	0	243	14	0	1
GO:0004805	Trehalose-phosphatase activity	0	1	0	243	24	0	1
GO:0004797	Thymidine kinase activity	0	1	0	243	12	0	1
GO:0004792	Thiosulfate sulfurtransferase activity	0	1	0	243	13	0	1
GO:0004791	Thioredoxin-disulfide reductase activity	0	1	0	243	10	0	1
GO:0004784	Superoxide dismutase activity	0	1	0	243	26	0	1
GO:0004781	Sulfate adenylyltransferase (ATP) activity	0	1	0	243	12	0	1
GO:0004751	Ribose-5-phosphate isomerase activity	0	1	0	243	12	0	1
GO:0004749	Ribose phosphate diphosphokinase activity	0	1	0	243	10	0	1
GO:0004747	Ribokinase activity	0	1	0	243	30	0	1
GO:0004743	Pyruvate kinase activity	0	1	0	243	54	0	1
GO:0004739	Pyruvate dehydrogenase (acetyl-transferring) activity	0	1	0	243	11	0	1
GO:0005488	Binding	0.730465	1	1	243	568	1.56e-05	1
GO:0004568	Chitinase activity	0	1	0	243	63	0	1
GO:0005536	Glucose binding	0	1	0	243	21	0	1
GO:0005885	Arp2/3 protein complex	0	1	0	243	19	0	1
GO:0005876	Spindle microtubule	0	1	0	243	11	0	1
GO:0005875	Microtubule associated complex	0	1	0	243	15	0	1
GO:0005874	Microtubule	0	1	0	243	212	0	1
GO:0005856	Cytoskeleton	0	1	0	243	28	0	1
GO:0005853	Eukaryotic translation elongation factor 1 complex	0	1	0	243	16	0	1
GO:0005852	Eukaryotic translation initiation factor 3 complex	0	1	0	243	72	0	1
GO:0005887	Integral component of plasma membrane	0	1	0	243	32	0	1
GO:0005849	mRNA cleavage factor complex	0	1	0	243	19	0	1
GO:0005839	Proteasome core complex	0	1	0	243	55	0	1
GO:0005834	Heterotrimeric G-protein complex	0	1	0	243	15	0	1
GO:0005819	Spindle	0	1	0	243	28	0	1
GO:0005815	Microtubule organizing center	0	1	0	243	18	0	1
GO:0005802	Trans-Golgi network	0	1	0	243	234	0	1
GO:0005801	Cis-Golgi network	0	1	0	243	18	0	1
GO:0005795	Golgi stack	0	1	0	243	11	0	1
GO:0005794	Golgi apparatus	0.962263	1	1	243	432	1.56e-05	1
GO:0005956	Protein kinase CK2 complex	0	1	0	243	17	0	1
GO:0006081	Cellular aldehyde metabolic process	0	1	0	243	11	0	1
GO:0006075	(1->3)-beta-D-glucan biosynthetic process	0	1	0	243	32	0	1
GO:0006072	Glycerol-3-phosphate metabolic process	0	1	0	243	11	0	1
GO:0006032	Chitin catabolic process	0	1	0	243	64	0	1
GO:0006024	Glycosaminoglycan biosynthetic process	0	1	0	243	11	0	1
GO:0006021	Inositol biosynthetic process	0	1	0	243	12	0	1
GO:0006014	D-ribose metabolic process	0	1	0	243	28	0	1
GO:0006013	Mannose metabolic process	0	1	0	243	10	0	1
GO:0005960	Glycine cleavage complex	0	1	0	243	12	0	1
GO:0006012	Galactose metabolic process	0	1	0	243	29	0	1
GO:0006002	Fructose 6-phosphate metabolic process	0	1	0	243	28	0	1
GO:0006001	Fructose catabolic process	0	1	0	243	12	0	1
GO:0005992	Trehalose biosynthetic process	0	1	0	243	59	0	1
GO:0005986	Sucrose biosynthetic process	0	1	0	243	19	0	1
GO:0005985	Sucrose metabolic process	0	1	0	243	30	0	1
GO:0005983	Starch catabolic process	0	1	0	243	14	0	1
GO:0005982	Starch metabolic process	0	1	0	243	14	0	1
GO:0005978	Glycogen biosynthetic process	0	1	0	243	23	0	1
GO:0006006	Glucose metabolic process	0	1	0	243	40	0	1
GO:0005787	Signal peptidase complex	0	1	0	243	25	0	1
GO:0005786	Signal recognition particle, endoplasmic reticulum targeting	0	1	0	243	16	0	1
GO:0005681	Spliceosomal complex	0	1	0	243	28	0	1
GO:0005680	Anaphase-promoting complex	0	1	0	243	23	0	1
GO:0005674	Transcription factor TFIIF complex	0	1	0	243	11	0	1
GO:0005672	Transcription factor TFIIA complex	0	1	0	243	17	0	1
GO:0005667	Transcription factor complex	0	1	0	243	32	0	1
GO:0005665	DNA-directed RNA polymerase II, core complex	0	1	0	243	26	0	1
GO:0005654	Nucleoplasm	0	1	0	243	38	0	1
GO:0005685	U1 snRNP	0	1	0	243	14	0	1
GO:0005643	Nuclear pore	0	1	0	243	37	0	1
GO:0005623	Cell	0	1	0	243	397	0	1
GO:0005615	Extracellular space	0	1	0	243	28	0	1
GO:0005545	1-phosphatidylinositol binding	0	1	0	243	48	0	1
GO:0005544	Calcium-dependent phospholipid binding	0	1	0	243	26	0	1
GO:0005543	Phospholipid binding	0	1	0	243	23	0	1
GO:0005635	Nuclear envelope	0	1	0	243	46	0	1
GO:0005694	Chromosome	0	1	0	243	93	0	1
GO:0005730	Nucleolus	0	1	0	243	372	0	1
GO:0005732	Small nucleolar ribonucleoprotein complex	0	1	0	243	14	0	1
GO:0005777	Peroxisome	0	1	0	243	171	0	1
GO:0005771	Multivesicular body	0	1	0	243	10	0	1
GO:0005770	Late endosome	0	1	0	243	18	0	1
GO:0005769	Early endosome	0	1	0	243	43	0	1
GO:0005768	Endosome	0	1	0	243	224	0	1
GO:0005759	Mitochondrial matrix	0	1	0	243	89	0	1
GO:0005758	Mitochondrial intermembrane space	0	1	0	243	16	0	1
GO:0005753	Mitochondrial proton-transporting ATP synthase complex	0	1	0	243	11	0	1
GO:0005750	Mitochondrial respiratory chain complex III	0	1	0	243	19	0	1
GO:0005747	Mitochondrial respiratory chain complex I	0	1	0	243	84	0	1
GO:0005746	Mitochondrial respiratory chain	0	1	0	243	13	0	1
GO:0005743	Mitochondrial inner membrane	0	1	0	243	103	0	1
GO:0005742	Mitochondrial outer membrane translocase complex	0	1	0	243	23	0	1
GO:0005741	Mitochondrial outer membrane	0	1	0	243	41	0	1
GO:0005740	Mitochondrial envelope	0	1	0	243	23	0	1
GO:0004565	Beta-galactosidase activity	0	1	0	243	51	0	1
GO:0004559	Alpha-mannosidase activity	0	1	0	243	13	0	1
GO:0003676	Nucleic acid binding	0.854637	1	4	243	1940	6.24e-05	1
GO:0003333	Amino acid transmembrane transport	0	1	0	243	48	0	1
GO:0002943	tRNA dihydrouridine synthesis	0	1	0	243	13	0	1
GO:0002237	Response to molecule of bacterial origin	0	1	0	243	14	0	1
GO:0002229	Defense response to oomycetes	0	1	0	243	28	0	1
GO:0002213	Defense response to insect	0	1	0	243	16	0	1
GO:0002161	Aminoacyl-tRNA editing activity	0	1	0	243	33	0	1
GO:0003678	DNA helicase activity	0	1	0	243	112	0	1
GO:0002098	tRNA wobble uridine modification	0	1	0	243	16	0	1
GO:0001731	Formation of translation preinitiation complex	0	1	0	243	62	0	1
GO:0001708	Cell fate specification	0	1	0	243	12	0	1
GO:0001678	Cellular glucose homeostasis	0	1	0	243	19	0	1
GO:0001666	Response to hypoxia	0	1	0	243	27	0	1
GO:0001558	Regulation of cell growth	0	1	0	243	15	0	1
GO:0001522	Pseudouridine synthesis	0	1	0	243	64	0	1
GO:0001510	RNA methylation	0	1	0	243	43	0	1
GO:0001172	Transcription, RNA-templated	0	1	0	243	26	0	1
GO:0001944	Vasculature development	0	1	0	243	25	0	1
GO:0001104	RNA polymerase II transcription cofactor activity	0	1	0	243	35	0	1
GO:0003682	Chromatin binding	0	1	0	243	70	0	1
GO:0003690	Double-stranded DNA binding	0	1	0	243	108	0	1
GO:0003840	Gamma-glutamyltransferase activity	0	1	0	243	29	0	1
GO:0003830	Beta-1,4-mannosylglycoprotein 4-beta-N-acetylglucosaminyltransferase activity	0	1	0	243	19	0	1
GO:0003779	Actin binding	0	1	0	243	224	0	1
GO:0003777	Microtubule motor activity	0	1	0	243	174	0	1
GO:0003774	Motor activity	0	1	0	243	62	0	1
GO:0003756	Protein disulfide isomerase activity	0	1	0	243	22	0	1
GO:0003746	Translation elongation factor activity	0	1	0	243	67	0	1
GO:0003684	Damaged DNA binding	0	1	0	243	41	0	1
GO:0003743	Translation initiation factor activity	0	1	0	243	209	0	1
GO:0003729	mRNA binding	0	1	0	243	47	0	1
GO:0003725	Double-stranded RNA binding	0	1	0	243	20	0	1
GO:0003714	Transcription corepressor activity	0	1	0	243	12	0	1
GO:0003713	Transcription coactivator activity	0	1	0	243	25	0	1
GO:0003712	Transcription cofactor activity	0	1	0	243	75	0	1
GO:0000932	Cytoplasmic mRNA processing body	0	1	0	243	26	0	1
GO:0000922	Spindle pole	0	1	0	243	16	0	1
GO:0000911	Cytokinesis by cell plate formation	0	1	0	243	32	0	1
GO:0000226	Microtubule cytoskeleton organization	0	1	0	243	12	0	1
GO:0000220	Vacuolar proton-transporting V-type ATPase, V0 domain	0	1	0	243	10	0	1
GO:0000175	3'-5'-exoribonuclease activity	0	1	0	243	13	0	1
GO:0000165	MAPK cascade	0	1	0	243	51	0	1
GO:0000159	Protein phosphatase type 2A complex	0	1	0	243	52	0	1
GO:0000228	Nuclear chromosome	0	1	0	243	16	0	1
GO:0000155	Phosphorelay sensor kinase activity	0	1	0	243	51	0	1
GO:0000148	1,3-beta-D-glucan synthase complex	0	1	0	243	32	0	1
GO:0000145	Exocyst	0	1	0	243	97	0	1
GO:0000139	Golgi membrane	0	1	0	243	223	0	1
GO:0000105	Histidine biosynthetic process	0	1	0	243	39	0	1
GO:0000103	Sulfate assimilation	0	1	0	243	29	0	1
GO:0000079	Regulation of cyclin-dependent protein serine/threonine kinase activity	0	1	0	243	34	0	1
GO:0000062	Fatty-acyl-CoA binding	0	1	0	243	24	0	1
GO:0000151	Ubiquitin ligase complex	0	1	0	243	10	0	1
GO:0000266	Mitochondrial fission	0	1	0	243	12	0	1
GO:0000272	Polysaccharide catabolic process	0	1	0	243	32	0	1
GO:0000275	Mitochondrial proton-transporting ATP synthase complex, catalytic core F(1)	0	1	0	243	20	0	1
GO:0000902	Cell morphogenesis	0	1	0	243	19	0	1
GO:0000786	Nucleosome	0	1	0	243	199	0	1
GO:0000775	Chromosome, centromeric region	0	1	0	243	20	0	1
GO:0000774	Adenyl-nucleotide exchange factor activity	0	1	0	243	13	0	1
GO:0000724	Double-strand break repair via homologous recombination	0	1	0	243	33	0	1
GO:0000723	Telomere maintenance	0	1	0	243	94	0	1
GO:0000502	Proteasome complex	0	1	0	243	27	0	1
GO:0000439	Core TFIIH complex	0	1	0	243	13	0	1
GO:0000419	DNA-directed RNA polymerase V complex	0	1	0	243	25	0	1
GO:0000418	DNA-directed RNA polymerase IV complex	0	1	0	243	22	0	1
GO:0000398	mRNA splicing, via spliceosome	0	1	0	243	82	0	1
GO:0000373	Group II intron splicing	0	1	0	243	13	0	1
GO:0000347	THO complex	0	1	0	243	13	0	1
GO:0000326	Protein storage vacuole	0	1	0	243	10	0	1
GO:0000325	Plant-type vacuole	0	1	0	243	29	0	1
GO:0000302	Response to reactive oxygen species	0	1	0	243	18	0	1
GO:0000276	Mitochondrial proton-transporting ATP synthase complex, coupling factor F(o)	0	1	0	243	19	0	1
GO:0003843	1,3-beta-D-glucan synthase activity	0	1	0	243	32	0	1
GO:0003854	3-beta-hydroxy-delta5-steroid dehydrogenase activity	0	1	0	243	12	0	1
GO:0003857	3-hydroxyacyl-CoA dehydrogenase activity	0	1	0	243	14	0	1
GO:0003862	3-isopropylmalate dehydrogenase activity	0	1	0	243	10	0	1
GO:0004372	Glycine hydroxymethyltransferase activity	0	1	0	243	22	0	1
GO:0004367	Glycerol-3-phosphate dehydrogenase [NAD+] activity	0	1	0	243	12	0	1
GO:0004364	Glutathione transferase activity	0	1	0	243	13	0	1
GO:0004356	Glutamate-ammonia ligase activity	0	1	0	243	25	0	1
GO:0004351	Glutamate decarboxylase activity	0	1	0	243	16	0	1
GO:0004350	Glutamate-5-semialdehyde dehydrogenase activity	0	1	0	243	10	0	1
GO:0004349	Glutamate 5-kinase activity	0	1	0	243	10	0	1
GO:0004348	Glucosylceramidase activity	0	1	0	243	10	0	1
GO:0004373	Glycogen (starch) synthase activity	0	1	0	243	10	0	1
GO:0004345	Glucose-6-phosphate dehydrogenase activity	0	1	0	243	19	0	1
GO:0004326	Tetrahydrofolylpolyglutamate synthase activity	0	1	0	243	12	0	1
GO:0004322	Ferroxidase activity	0	1	0	243	13	0	1
GO:0004298	Threonine-type endopeptidase activity	0	1	0	243	91	0	1
GO:0004252	Serine-type endopeptidase activity	0	1	0	243	305	0	1
GO:0004222	Metalloendopeptidase activity	0	1	0	243	125	0	1
GO:0004197	Cysteine-type endopeptidase activity	0	1	0	243	13	0	1
GO:0004190	Aspartic-type endopeptidase activity	0	1	0	243	187	0	1
GO:0004332	Fructose-bisphosphate aldolase activity	0	1	0	243	21	0	1
GO:0004386	Helicase activity	0	1	0	243	104	0	1
GO:0004392	Heme oxygenase (decyclizing) activity	0	1	0	243	11	0	1
GO:0004396	Hexokinase activity	0	1	0	243	20	0	1
GO:0004550	Nucleoside diphosphate kinase activity	0	1	0	243	18	0	1
GO:0004540	Ribonuclease activity	0	1	0	243	18	0	1
GO:0004525	Ribonuclease III activity	0	1	0	243	23	0	1
GO:0004523	RNA-DNA hybrid ribonuclease activity	0	1	0	243	43	0	1
GO:0004521	Endoribonuclease activity	0	1	0	243	10	0	1
GO:0004519	Endonuclease activity	0	1	0	243	42	0	1
GO:0004518	Nuclease activity	0	1	0	243	30	0	1
GO:0004512	Inositol-3-phosphate synthase activity	0	1	0	243	10	0	1
GO:0004506	Squalene monooxygenase activity	0	1	0	243	21	0	1
GO:0004499	N,N-dimethylaniline monooxygenase activity	0	1	0	243	73	0	1
GO:0004488	Methylenetetrahydrofolate dehydrogenase (NADP+) activity	0	1	0	243	14	0	1
GO:0004471	Malate dehydrogenase (decarboxylating) (NAD+) activity	0	1	0	243	19	0	1
GO:0004467	Long-chain fatty acid-CoA ligase activity	0	1	0	243	10	0	1
GO:0004462	Lactoylglutathione lyase activity	0	1	0	243	10	0	1
GO:0004449	Isocitrate dehydrogenase (NAD+) activity	0	1	0	243	13	0	1
GO:0004435	Phosphatidylinositol phospholipase C activity	0	1	0	243	34	0	1
GO:0004427	Inorganic diphosphatase activity	0	1	0	243	46	0	1
GO:0004420	Hydroxymethylglutaryl-CoA reductase (NADPH) activity	0	1	0	243	55	0	1
GO:0004402	Histone acetyltransferase activity	0	1	0	243	49	0	1
GO:0006086	Acetyl-CoA biosynthetic process from pyruvate	0	1	0	243	11	0	1
GO:0004176	ATP-dependent peptidase activity	0	1	0	243	41	0	1
GO:0004143	Diacylglycerol kinase activity	0	1	0	243	25	0	1
GO:0003984	Acetolactate synthase activity	0	1	0	243	10	0	1
GO:0003979	UDP-glucose 6-dehydrogenase activity	0	1	0	243	11	0	1
GO:0003978	UDP-glucose 4-epimerase activity	0	1	0	243	23	0	1
GO:0003968	RNA-directed RNA polymerase activity	0	1	0	243	21	0	1
GO:0003958	NADPH-hemoprotein reductase activity	0	1	0	243	13	0	1
GO:0003951	NAD+ kinase activity	0	1	0	243	15	0	1
GO:0003937	IMP cyclohydrolase activity	0	1	0	243	11	0	1
GO:0003924	GTPase activity	0	1	0	243	317	0	1
GO:0003989	Acetyl-CoA carboxylase activity	0	1	0	243	24	0	1
GO:0003918	DNA topoisomerase type II (ATP-hydrolyzing) activity	0	1	0	243	32	0	1
GO:0003899	DNA-directed RNA polymerase activity	0	1	0	243	187	0	1
GO:0003896	DNA primase activity	0	1	0	243	11	0	1
GO:0003887	DNA-directed DNA polymerase activity	0	1	0	243	54	0	1
GO:0003886	DNA (cytosine-5-)-methyltransferase activity	0	1	0	243	10	0	1
GO:0003885	D-arabinono-1,4-lactone oxidase activity	0	1	0	243	13	0	1
GO:0003883	CTP synthase activity	0	1	0	243	17	0	1
GO:0003872	6-phosphofructokinase activity	0	1	0	243	38	0	1
GO:0003871	5-methyltetrahydropteroyltriglutamate-homocysteine S-methyltransferase activity	0	1	0	243	13	0	1
GO:0003917	DNA topoisomerase type I activity	0	1	0	243	25	0	1
GO:0003993	Acid phosphatase activity	0	1	0	243	130	0	1
GO:0003994	Aconitate hydratase activity	0	1	0	243	11	0	1
GO:0003995	Acyl-CoA dehydrogenase activity	0	1	0	243	18	0	1
GO:0004129	Cytochrome-c oxidase activity	0	1	0	243	41	0	1
GO:0004124	Cysteine synthase activity	0	1	0	243	25	0	1
GO:0004106	Chorismate mutase activity	0	1	0	243	11	0	1
GO:0004089	Carbonate dehydratase activity	0	1	0	243	44	0	1
GO:0004075	Biotin carboxylase activity	0	1	0	243	10	0	1
GO:0004072	Aspartate kinase activity	0	1	0	243	12	0	1
GO:0004069	L-aspartate:2-oxoglutarate aminotransferase activity	0	1	0	243	24	0	1
GO:0004066	Asparagine synthase (glutamine-hydrolyzing) activity	0	1	0	243	11	0	1
GO:0004045	Aminoacyl-tRNA hydrolase activity	0	1	0	243	18	0	1
GO:0004042	Acetyl-CoA:L-glutamate N-acetyltransferase activity	0	1	0	243	10	0	1
GO:0004030	Aldehyde dehydrogenase [NAD(P)+] activity	0	1	0	243	11	0	1
GO:0004020	Adenylylsulfate kinase activity	0	1	0	243	13	0	1
GO:0004017	Adenylate kinase activity	0	1	0	243	25	0	1
GO:0004014	Adenosylmethionine decarboxylase activity	0	1	0	243	24	0	1
GO:0004013	Adenosylhomocysteinase activity	0	1	0	243	12	0	1
GO:0004012	Phospholipid-translocating ATPase activity	0	1	0	243	40	0	1
GO:0004003	ATP-dependent DNA helicase activity	0	1	0	243	24	0	1
GO:0003999	Adenine phosphoribosyltransferase activity	0	1	0	243	14	0	1
GO:0003997	Acyl-CoA oxidase activity	0	1	0	243	14	0	1
GO:0004144	Diacylglycerol O-acyltransferase activity	0	1	0	243	51	0	1
GO:0009773	Photosynthetic electron transport in photosystem I	0	1	0	243	11	0	1
GO:0006090	Pyruvate metabolic process	0	1	0	243	10	0	1
GO:0006096	Glycolytic process	0	1	0	243	143	0	1
GO:0008964	Phosphoenolpyruvate carboxylase activity	0	1	0	243	21	0	1
GO:0008948	Oxaloacetate decarboxylase activity	0	1	0	243	10	0	1
GO:0008883	Glutamyl-tRNA reductase activity	0	1	0	243	11	0	1
GO:0008878	Glucose-1-phosphate adenylyltransferase activity	0	1	0	243	17	0	1
GO:0008810	Cellulase activity	0	1	0	243	63	0	1
GO:0008725	DNA-3-methyladenine glycosylase activity	0	1	0	243	21	0	1
GO:0008654	Phospholipid biosynthetic process	0	1	0	243	46	0	1
GO:0008970	Phosphatidylcholine 1-acylhydrolase activity	0	1	0	243	10	0	1
GO:0008641	Small protein activating enzyme activity	0	1	0	243	41	0	1
GO:0008610	Lipid biosynthetic process	0	1	0	243	15	0	1
GO:0008601	Protein phosphatase type 2A regulator activity	0	1	0	243	53	0	1
GO:0008565	Protein transporter activity	0	1	0	243	88	0	1
GO:0008553	Hydrogen-exporting ATPase activity, phosphorylative mechanism	0	1	0	243	29	0	1
GO:0008540	Proteasome regulatory particle, base subcomplex	0	1	0	243	13	0	1
GO:0008536	Ran GTPase binding	0	1	0	243	55	0	1
GO:0008519	Ammonium transmembrane transporter activity	0	1	0	243	17	0	1
GO:0008643	Carbohydrate transport	0	1	0	243	80	0	1
GO:0008515	Sucrose transmembrane transporter activity	0	1	0	243	32	0	1
GO:0009001	Serine O-acetyltransferase activity	0	1	0	243	16	0	1
GO:0009231	Riboflavin biosynthetic process	0	1	0	243	23	0	1
GO:0009228	Thiamine biosynthetic process	0	1	0	243	10	0	1
GO:0009165	Nucleotide biosynthetic process	0	1	0	243	11	0	1
GO:0009157	Deoxyribonucleoside monophosphate biosynthetic process	0	1	0	243	13	0	1
GO:0009116	Nucleoside metabolic process	0	1	0	243	63	0	1
GO:0009113	Purine nucleobase biosynthetic process	0	1	0	243	15	0	1
GO:0009107	Lipoate biosynthetic process	0	1	0	243	13	0	1
GO:0009098	Leucine biosynthetic process	0	1	0	243	16	0	1
GO:0009052	Pentose-phosphate shunt, non-oxidative branch	0	1	0	243	12	0	1
GO:0009097	Isoleucine biosynthetic process	0	1	0	243	18	0	1
GO:0009086	Methionine biosynthetic process	0	1	0	243	29	0	1
GO:0009082	Branched-chain amino acid biosynthetic process	0	1	0	243	25	0	1
GO:0009081	Branched-chain amino acid metabolic process	0	1	0	243	22	0	1
GO:0009072	Aromatic amino acid family metabolic process	0	1	0	243	13	0	1
GO:0009060	Aerobic respiration	0	1	0	243	13	0	1
GO:0009094	L-phenylalanine biosynthetic process	0	1	0	243	24	0	1
GO:0008483	Transaminase activity	0	1	0	243	68	0	1
GO:0008444	CDP-diacylglycerol-glycerol-3-phosphate 3-phosphatidyltransferase activity	0	1	0	243	10	0	1
GO:0008441	3'(2'),5'-bisphosphate nucleotidase activity	0	1	0	243	14	0	1
GO:0008242	Omega peptidase activity	0	1	0	243	13	0	1
GO:0008237	Metallopeptidase activity	0	1	0	243	29	0	1
GO:0008236	Serine-type peptidase activity	0	1	0	243	66	0	1
GO:0008219	Cell death	0	1	0	243	20	0	1
GO:0008200	Ion channel inhibitor activity	0	1	0	243	20	0	1
GO:0008199	Ferric iron binding	0	1	0	243	13	0	1
GO:0008250	Oligosaccharyltransferase complex	0	1	0	243	15	0	1
GO:0008198	Ferrous iron binding	0	1	0	243	13	0	1
GO:0008177	Succinate dehydrogenase (ubiquinone) activity	0	1	0	243	16	0	1
GO:0008173	RNA methyltransferase activity	0	1	0	243	29	0	1
GO:0008171	O-methyltransferase activity	0	1	0	243	97	0	1
GO:0008168	Methyltransferase activity	0.944653	1	1	243	440	1.56e-05	1
GO:0008138	Protein tyrosine/serine/threonine phosphatase activity	0	1	0	243	46	0	1
GO:0008137	NADH dehydrogenase (ubiquinone) activity	0	1	0	243	44	0	1
GO:0008134	Transcription factor binding	0	1	0	243	14	0	1
GO:0008180	COP9 signalosome	0	1	0	243	11	0	1
GO:0008266	Poly(U) RNA binding	0	1	0	243	18	0	1
GO:0008430	Selenium binding	0	1	0	243	15	0	1
GO:0008428	Ribonuclease inhibitor activity	0	1	0	243	10	0	1
GO:0008408	3'-5' exonuclease activity	0	1	0	243	42	0	1
GO:0008380	RNA splicing	0	1	0	243	27	0	1
GO:0008378	Galactosyltransferase activity	0	1	0	243	60	0	1
GO:0008375	Acetylglucosaminyltransferase activity	0	1	0	243	130	0	1
GO:0008374	O-acyltransferase activity	0	1	0	243	33	0	1
GO:0008361	Regulation of cell size	0	1	0	243	14	0	1
GO:0008324	Cation transmembrane transporter activity	0	1	0	243	41	0	1
GO:0008318	Protein prenyltransferase activity	0	1	0	243	13	0	1
GO:0008312	7S RNA binding	0	1	0	243	37	0	1
GO:0008308	Voltage-gated anion channel activity	0	1	0	243	16	0	1
GO:0008299	Isoprenoid biosynthetic process	0	1	0	243	65	0	1
GO:0008295	Spermidine biosynthetic process	0	1	0	243	33	0	1
GO:0008289	Lipid binding	0	1	0	243	218	0	1
GO:0008285	Negative regulation of cell proliferation	0	1	0	243	11	0	1
GO:0008284	Positive regulation of cell proliferation	0	1	0	243	26	0	1
GO:0008283	Cell proliferation	0	1	0	243	58	0	1
GO:0008272	Sulfate transport	0	1	0	243	13	0	1
GO:0009266	Response to temperature stimulus	0	1	0	243	12	0	1
GO:0008131	Primary amine oxidase activity	0	1	0	243	23	0	1
GO:0009269	Response to desiccation	0	1	0	243	25	0	1
GO:0009298	GDP-mannose biosynthetic process	0	1	0	243	17	0	1
GO:0009682	Induced systemic resistance	0	1	0	243	12	0	1
GO:0009678	Hydrogen-translocating pyrophosphatase activity	0	1	0	243	18	0	1
GO:0009664	Plant-type cell wall organization	0	1	0	243	116	0	1
GO:0009658	Chloroplast organization	0	1	0	243	99	0	1
GO:0009657	Plastid organization	0	1	0	243	11	0	1
GO:0009654	Photosystem II oxygen evolving complex	0	1	0	243	69	0	1
GO:0009646	Response to absence of light	0	1	0	243	23	0	1
GO:0009686	Gibberellin biosynthetic process	0	1	0	243	14	0	1
GO:0009645	Response to low light intensity stimulus	0	1	0	243	11	0	1
GO:0009642	Response to light intensity	0	1	0	243	11	0	1
GO:0009641	Shade avoidance	0	1	0	243	14	0	1
GO:0009640	Photomorphogenesis	0	1	0	243	36	0	1
GO:0009638	Phototropism	0	1	0	243	13	0	1
GO:0009637	Response to blue light	0	1	0	243	37	0	1
GO:0009631	Cold acclimation	0	1	0	243	35	0	1
GO:0009630	Gravitropism	0	1	0	243	25	0	1
GO:0009627	Systemic acquired resistance	0	1	0	243	31	0	1
GO:0009644	Response to high light intensity	0	1	0	243	54	0	1
GO:0009626	Plant-type hypersensitive response	0	1	0	243	29	0	1
GO:0009690	Cytokinin metabolic process	0	1	0	243	29	0	1
GO:0009693	Ethylene biosynthetic process	0	1	0	243	10	0	1
GO:0009767	Photosynthetic electron transport chain	0	1	0	243	22	0	1
GO:0009750	Response to fructose	0	1	0	243	16	0	1
GO:0009749	Response to glucose	0	1	0	243	33	0	1
GO:0009744	Response to sucrose	0	1	0	243	54	0	1
GO:0009742	Brassinosteroid mediated signaling pathway	0	1	0	243	51	0	1
GO:0009741	Response to brassinosteroid	0	1	0	243	34	0	1
GO:0009740	Gibberellic acid mediated signaling pathway	0	1	0	243	13	0	1
GO:0009739	Response to gibberellin	0	1	0	243	78	0	1
GO:0009691	Cytokinin biosynthetic process	0	1	0	243	38	0	1
GO:0009733	Response to auxin	0.98054	1	1	243	424	1.56e-05	1
GO:0009723	Response to ethylene	0	1	0	243	106	0	1
GO:0009707	Chloroplast outer membrane	0	1	0	243	30	0	1
GO:0009706	Chloroplast inner membrane	0	1	0	243	40	0	1
GO:0009704	De-etiolation	0	1	0	243	12	0	1
GO:0009695	Jasmonic acid biosynthetic process	0	1	0	243	20	0	1
GO:0009625	Response to insect	0	1	0	243	23	0	1
GO:0009504	Cell plate	0	1	0	243	31	0	1
GO:0009452	7-methylguanosine RNA capping	0	1	0	243	10	0	1
GO:0009451	RNA modification	0	1	0	243	11	0	1
GO:0009435	NAD biosynthetic process	0	1	0	243	19	0	1
GO:0009423	Chorismate biosynthetic process	0	1	0	243	11	0	1
GO:0009415	Response to water	0	1	0	243	18	0	1
GO:0009408	Response to heat	0	1	0	243	136	0	1
GO:0009396	Folic acid-containing compound biosynthetic process	0	1	0	243	25	0	1
GO:0009360	DNA polymerase III complex	0	1	0	243	16	0	1
GO:0009331	Glycerol-3-phosphate dehydrogenase complex	0	1	0	243	18	0	1
GO:0009317	Acetyl-CoA carboxylase complex	0	1	0	243	18	0	1
GO:0009308	Amine metabolic process	0	1	0	243	21	0	1
GO:0009306	Protein secretion	0	1	0	243	20	0	1
GO:0009508	Plastid chromosome	0	1	0	243	17	0	1
GO:0009522	Photosystem I	0	1	0	243	113	0	1
GO:0009523	Photosystem II	0	1	0	243	101	0	1
GO:0009617	Response to bacterium	0	1	0	243	51	0	1
GO:0009615	Response to virus	0	1	0	243	21	0	1
GO:0009607	Response to biotic stimulus	0	1	0	243	108	0	1
GO:0009585	Red, far-red light phototransduction	0	1	0	243	22	0	1
GO:0009584	Detection of visible light	0	1	0	243	11	0	1
GO:0009579	Thylakoid	0	1	0	243	58	0	1
GO:0009574	Preprophase band	0	1	0	243	17	0	1
GO:0009567	Double fertilization forming a zygote and endosperm	0	1	0	243	27	0	1
GO:0009561	Megagametogenesis	0	1	0	243	28	0	1
GO:0009556	Microsporogenesis	0	1	0	243	29	0	1
GO:0009553	Embryo sac development	0	1	0	243	62	0	1
GO:0009543	Chloroplast thylakoid lumen	0	1	0	243	46	0	1
GO:0009538	Photosystem I reaction center	0	1	0	243	25	0	1
GO:0009536	Plastid	0	1	0	243	98	0	1
GO:0009535	Chloroplast thylakoid membrane	0	1	0	243	392	0	1
GO:0009534	Chloroplast thylakoid	0	1	0	243	64	0	1
GO:0009524	Phragmoplast	0	1	0	243	55	0	1
GO:0009294	DNA mediated transformation	0	1	0	243	23	0	1
GO:0008121	Ubiquinol-cytochrome-c reductase activity	0	1	0	243	21	0	1
GO:0008113	Peptide-methionine (S)-S-oxide reductase activity	0	1	0	243	23	0	1
GO:0008107	Galactoside 2-alpha-L-fucosyltransferase activity	0	1	0	243	36	0	1
GO:0006465	Signal peptide processing	0	1	0	243	37	0	1
GO:0006452	Translational frameshifting	0	1	0	243	13	0	1
GO:0006450	Regulation of translational fidelity	0	1	0	243	37	0	1
GO:0006446	Regulation of translational initiation	0	1	0	243	57	0	1
GO:0006438	Valyl-tRNA aminoacylation	0	1	0	243	12	0	1
GO:0006470	Protein dephosphorylation	0	1	0	243	128	0	1
GO:0006436	Tryptophanyl-tRNA aminoacylation	0	1	0	243	12	0	1
GO:0006433	Prolyl-tRNA aminoacylation	0	1	0	243	13	0	1
GO:0006432	Phenylalanyl-tRNA aminoacylation	0	1	0	243	10	0	1
GO:0006426	Glycyl-tRNA aminoacylation	0	1	0	243	10	0	1
GO:0006421	Asparaginyl-tRNA aminoacylation	0	1	0	243	12	0	1
GO:0006418	tRNA aminoacylation for protein translation	0	1	0	243	49	0	1
GO:0006415	Translational termination	0	1	0	243	23	0	1
GO:0006414	Translational elongation	0	1	0	243	75	0	1
GO:0006413	Translational initiation	0	1	0	243	154	0	1
GO:0006434	Seryl-tRNA aminoacylation	0	1	0	243	10	0	1
GO:0006479	Protein methylation	0	1	0	243	35	0	1
GO:0006487	Protein N-linked glycosylation	0	1	0	243	33	0	1
GO:0006597	Spermine biosynthetic process	0	1	0	243	25	0	1
GO:0006564	L-serine biosynthetic process	0	1	0	243	18	0	1
GO:0006563	L-serine metabolic process	0	1	0	243	23	0	1
GO:0006561	Proline biosynthetic process	0	1	0	243	21	0	1
GO:0006557	S-adenosylmethioninamine biosynthetic process	0	1	0	243	11	0	1
GO:0006544	Glycine metabolic process	0	1	0	243	21	0	1
GO:0006542	Glutamine biosynthetic process	0	1	0	243	24	0	1
GO:0006541	Glutamine metabolic process	0	1	0	243	38	0	1
GO:0006536	Glutamate metabolic process	0	1	0	243	16	0	1
GO:0006529	Asparagine biosynthetic process	0	1	0	243	11	0	1
GO:0006527	Arginine catabolic process	0	1	0	243	10	0	1
GO:0006526	Arginine biosynthetic process	0	1	0	243	27	0	1
GO:0006520	Cellular amino acid metabolic process	0	1	0	243	114	0	1
GO:0006517	Protein deglycosylation	0	1	0	243	13	0	1
GO:0006506	GPI anchor biosynthetic process	0	1	0	243	28	0	1
GO:0006535	Cysteine biosynthetic process from serine	0	1	0	243	47	0	1
GO:0006406	mRNA export from nucleus	0	1	0	243	11	0	1
GO:0006402	mRNA catabolic process	0	1	0	243	12	0	1
GO:0006400	tRNA modification	0	1	0	243	17	0	1
GO:0006265	DNA topological change	0	1	0	243	47	0	1
GO:0006260	DNA replication	0	1	0	243	142	0	1
GO:0006241	CTP biosynthetic process	0	1	0	243	18	0	1
GO:0006228	UTP biosynthetic process	0	1	0	243	18	0	1
GO:0006221	Pyrimidine nucleotide biosynthetic process	0	1	0	243	17	0	1
GO:0006207	'de novo' pyrimidine nucleobase biosynthetic process	0	1	0	243	31	0	1
GO:0006189	'de novo' IMP biosynthetic process	0	1	0	243	25	0	1
GO:0006183	GTP biosynthetic process	0	1	0	243	18	0	1
GO:0006270	DNA replication initiation	0	1	0	243	30	0	1
GO:0006168	Adenine salvage	0	1	0	243	14	0	1
GO:0006164	Purine nucleotide biosynthetic process	0	1	0	243	17	0	1
GO:0006139	Nucleobase-containing compound metabolic process	0	1	0	243	20	0	1
GO:0006122	Mitochondrial electron transport, ubiquinol to cytochrome c	0	1	0	243	14	0	1
GO:0006108	Malate metabolic process	0	1	0	243	49	0	1
GO:0006102	Isocitrate metabolic process	0	1	0	243	18	0	1
GO:0006101	Citrate metabolic process	0	1	0	243	10	0	1
GO:0006099	Tricarboxylic acid cycle	0	1	0	243	123	0	1
GO:0006165	Nucleoside diphosphate phosphorylation	0	1	0	243	18	0	1
GO:0006284	Base-excision repair	0	1	0	243	50	0	1
GO:0006289	Nucleotide-excision repair	0	1	0	243	45	0	1
GO:0006397	mRNA processing	0	1	0	243	88	0	1
GO:0006396	RNA processing	0	1	0	243	151	0	1
GO:0006388	tRNA splicing, via endonucleolytic cleavage and ligation	0	1	0	243	17	0	1
GO:0006378	mRNA polyadenylation	0	1	0	243	18	0	1
GO:0006376	mRNA splice site selection	0	1	0	243	11	0	1
GO:0006370	7-methylguanosine mRNA capping	0	1	0	243	10	0	1
GO:0006367	Transcription initiation from RNA polymerase II promoter	0	1	0	243	52	0	1
GO:0006364	rRNA processing	0	1	0	243	110	0	1
GO:0006357	Regulation of transcription from RNA polymerase II promoter	0	1	0	243	51	0	1
GO:0006349	Regulation of gene expression by genetic imprinting	0	1	0	243	13	0	1
GO:0006334	Nucleosome assembly	0	1	0	243	112	0	1
GO:0006310	DNA recombination	0	1	0	243	61	0	1
GO:0006308	DNA catabolic process	0	1	0	243	15	0	1
GO:0006306	DNA methylation	0	1	0	243	23	0	1
GO:0006303	Double-strand break repair via nonhomologous end joining	0	1	0	243	11	0	1
GO:0006302	Double-strand break repair	0	1	0	243	12	0	1
GO:0006298	Mismatch repair	0	1	0	243	29	0	1
GO:0006605	Protein targeting	0	1	0	243	19	0	1
GO:0006606	Protein import into nucleus	0	1	0	243	35	0	1
GO:0006614	SRP-dependent cotranslational protein targeting to membrane	0	1	0	243	49	0	1
GO:0006621	Protein retention in ER lumen	0	1	0	243	26	0	1
GO:0007034	Vacuolar transport	0	1	0	243	67	0	1
GO:0007031	Peroxisome organization	0	1	0	243	14	0	1
GO:0007030	Golgi organization	0	1	0	243	18	0	1
GO:0007020	Microtubule nucleation	0	1	0	243	18	0	1
GO:0007018	Microtubule-based movement	0	1	0	243	176	0	1
GO:0007017	Microtubule-based process	0	1	0	243	86	0	1
GO:0007015	Actin filament organization	0	1	0	243	12	0	1
GO:0007010	Cytoskeleton organization	0	1	0	243	98	0	1
GO:0007049	Cell cycle	0	1	0	243	30	0	1
GO:0007005	Mitochondrion organization	0	1	0	243	37	0	1
GO:0006995	Cellular response to nitrogen starvation	0	1	0	243	15	0	1
GO:0006974	Cellular response to DNA damage stimulus	0	1	0	243	18	0	1
GO:0006970	Response to osmotic stress	0	1	0	243	43	0	1
GO:0006949	Syncytium formation	0	1	0	243	15	0	1
GO:0006914	Autophagy	0	1	0	243	66	0	1
GO:0006997	Nucleus organization	0	1	0	243	10	0	1
GO:0007050	Cell cycle arrest	0	1	0	243	28	0	1
GO:0007067	Mitotic nuclear division	0	1	0	243	23	0	1
GO:0007129	Synapsis	0	1	0	243	13	0	1
GO:0008097	5S rRNA binding	0	1	0	243	15	0	1
GO:0008094	DNA-dependent ATPase activity	0	1	0	243	29	0	1
GO:0008083	Growth factor activity	0	1	0	243	31	0	1
GO:0008081	Phosphoric diester hydrolase activity	0	1	0	243	89	0	1
GO:0008061	Chitin binding	0	1	0	243	46	0	1
GO:0008047	Enzyme activator activity	0	1	0	243	21	0	1
GO:0008033	tRNA processing	0	1	0	243	74	0	1
GO:0008026	ATP-dependent helicase activity	0	1	0	243	37	0	1
GO:0008022	Protein C-terminus binding	0	1	0	243	11	0	1
GO:0008017	Microtubule binding	0	1	0	243	246	0	1
GO:0007623	Circadian rhythm	0	1	0	243	70	0	1
GO:0007568	Aging	0	1	0	243	15	0	1
GO:0007275	Multicellular organism development	0	1	0	243	75	0	1
GO:0007264	Small GTPase mediated signal transduction	0	1	0	243	395	0	1
GO:0007205	Protein kinase C-activating G-protein coupled receptor signaling pathway	0	1	0	243	25	0	1
GO:0007186	G-protein coupled receptor signaling pathway	0	1	0	243	38	0	1
GO:0007165	Signal transduction	0.660168	1	1	243	628	1.56e-05	1
GO:0007140	Male meiosis	0	1	0	243	13	0	1
GO:0007131	Reciprocal meiotic recombination	0	1	0	243	16	0	1
GO:0006913	Nucleocytoplasmic transport	0	1	0	243	10	0	1
GO:0006094	Gluconeogenesis	0	1	0	243	16	0	1
GO:0006904	Vesicle docking involved in exocytosis	0	1	0	243	41	0	1
GO:0006891	Intra-Golgi vesicle-mediated transport	0	1	0	243	10	0	1
GO:0006779	Porphyrin-containing compound biosynthetic process	0	1	0	243	24	0	1
GO:0006777	Mo-molybdopterin cofactor biosynthetic process	0	1	0	243	20	0	1
GO:0006754	ATP biosynthetic process	0	1	0	243	31	0	1
GO:0006750	Glutathione biosynthetic process	0	1	0	243	14	0	1
GO:0006749	Glutathione metabolic process	0	1	0	243	38	0	1
GO:0006741	NADP biosynthetic process	0	1	0	243	13	0	1
GO:0006730	One-carbon metabolic process	0	1	0	243	48	0	1
GO:0006782	Protoporphyrinogen IX biosynthetic process	0	1	0	243	15	0	1
GO:0006725	Cellular aromatic compound metabolic process	0	1	0	243	12	0	1
GO:0006680	Glucosylceramide catabolic process	0	1	0	243	10	0	1
GO:0006665	Sphingolipid metabolic process	0	1	0	243	10	0	1
GO:0006662	Glycerol ether metabolic process	0	1	0	243	13	0	1
GO:0006635	Fatty acid beta-oxidation	0	1	0	243	31	0	1
GO:0006633	Fatty acid biosynthetic process	0	1	0	243	307	0	1
GO:0006631	Fatty acid metabolic process	0	1	0	243	32	0	1
GO:0006623	Protein targeting to vacuole	0	1	0	243	19	0	1
GO:0006694	Steroid biosynthetic process	0	1	0	243	15	0	1
GO:0006790	Sulfur compound metabolic process	0	1	0	243	21	0	1
GO:0006796	Phosphate-containing compound metabolic process	0	1	0	243	31	0	1
GO:0006890	Retrograde vesicle-mediated transport, Golgi to ER	0	1	0	243	13	0	1
GO:0006888	ER to Golgi vesicle-mediated transport	0	1	0	243	58	0	1
GO:0006887	Exocytosis	0	1	0	243	91	0	1
GO:0006885	Regulation of pH	0	1	0	243	20	0	1
GO:0006879	Cellular iron ion homeostasis	0	1	0	243	17	0	1
GO:0006869	Lipid transport	0	1	0	243	89	0	1
GO:0006857	Oligopeptide transport	0	1	0	243	63	0	1
GO:0006850	Mitochondrial pyruvate transport	0	1	0	243	13	0	1
GO:0006839	Mitochondrial transport	0	1	0	243	13	0	1
GO:0006833	Water transport	0	1	0	243	11	0	1
GO:0006821	Chloride transport	0	1	0	243	26	0	1
GO:0006817	Phosphate ion transport	0	1	0	243	25	0	1
GO:0006814	Sodium ion transport	0	1	0	243	21	0	1
GO:0006813	Potassium ion transport	0	1	0	243	14	0	1
GO:0006812	Cation transport	0	1	0	243	10	0	1
GO:0006811	Ion transport	0	1	0	243	64	0	1
GO:0006810	Transport	0.590043	1	1	243	702	1.56e-05	1
GO:0006897	Endocytosis	0	1	0	243	19	0	1
GO:2001070	Starch binding	0	1	0	243	25	0	1

## Sheet: Table S10
Table S10. GO enrichment of TWAS-significant genes for SCC at 40 DAF
GO_ID	GO_anno	Odds_ratio	P_value	Intersection_num	Interested_num	Family_num	Gene_Ratio	FDR
GO:0009916	Alternative oxidase activity	98.9679	1.23e-08	5	639	13	7.8e-05	1.79e-05
GO:0046872	Metal ion binding	2.51209	1.09e-06	38	639	2503	0.000592667	0.000795004
GO:0055085	Transmembrane transport	3.12082	4.31e-06	23	639	1210	0.000358719	0.00174853
GO:0070469	Respiratory chain	23.2805	4.8e-06	5	639	39	7.8e-05	0.00174853
GO:0006979	Response to oxidative stress	4.40599	1.68e-05	13	639	484	0.000202754	0.00438018
GO:0009813	Flavonoid biosynthetic process	30.1102	1.8e-05	4	639	25	6.24e-05	0.00438018
GO:0008152	Metabolic process	3.2372	2.74e-05	18	639	909	0.000280737	0.00570958
GO:0010224	Response to UV-B	15.2192	3.18e-05	5	639	57	7.8e-05	0.00578877
GO:0006433	Prolyl-tRNA aminoacylation	47.3542	6.87e-05	3	639	13	4.68e-05	0.0100068
GO:0004827	Proline-tRNA ligase activity	47.3542	6.87e-05	3	639	13	4.68e-05	0.0100068
GO:0022891	Substrate-specific transmembrane	7.30495	7.62e-05	7	639	159	0.000109175	0.0100936
GO:0045430	Chalcone isomerase activity	43.0489	8.7e-05	3	639	14	4.68e-05	0.0105633
GO:0009753	Response to jasmonic acid	7.66527	0.00019202	6	639	130	9.36e-05	0.0215211
GO:0016758	Transferring hexosyl groups	5.26912	0.000211736	8	639	249	0.000124772	0.0220357
GO:0003700	Transcription factor activity	2.26627	0.000389561	25	639	1797	0.000389912	0.0378393
GO:0005576	Extracellular region	2.95781	0.000741432	13	639	713	0.000202754	0.0624051
GO:0006855	Drug transmembrane transport	4.86628	0.000813793	7	639	235	0.000109175	0.0624051
GO:0015297	Antiporter activity	4.86628	0.000813793	7	639	235	0.000109175	0.0624051
GO:0003824	Catalytic activity	2.55999	0.00126858	15	639	949	0.000233947	0.092416
GO:0042626	Transmembrane movement of substances	5.85734	0.0020609	5	639	140	7.8e-05	0.123252
GO:0009058	Biosynthetic process	4.10758	0.0020822	7	639	277	0.000109175	0.123252
GO:0071806	Protein transmembrane transport	12.795	0.00208996	3	639	40	4.68e-05	0.123252
GO:0004030	Aldehyde dehydrogenase [NAD(P)+] activity	35.0225	0.00211482	2	639	11	3.12e-05	0.123252
GO:0006081	Cellular aldehyde metabolic process	35.0225	0.00211482	2	639	11	3.12e-05	0.123252
GO:0008080	N-acetyltransferase activity	7.70647	0.00223382	4	639	86	6.24e-05	0.12518
GO:0009705	Plant-type vacuole membrane	7.1806	0.00285323	4	639	92	6.24e-05	0.153969
GO:2000652	Regulation of secondary cell wall biogenesis	26.2661	0.00345536	2	639	14	3.12e-05	0.179802
GO:0042744	Hydrogen peroxide catabolic process	4.25809	0.00358058	6	639	229	9.36e-05	0.179893
GO:0046686	Response to cadmium ion	3.59943	0.004219	7	639	315	0.000109175	0.199501
GO:0052656	L-isoleucine transaminase activity	22.5133	0.00451854	2	639	16	3.12e-05	0.199501
GO:0052655	L-valine transaminase activity	22.5133	0.00451854	2	639	16	3.12e-05	0.199501
GO:0052654	L-leucine transaminase activity	22.5133	0.00451854	2	639	16	3.12e-05	0.199501
GO:0009607	Response to biotic stimulus	6.07492	0.00505673	4	639	108	6.24e-05	0.216696
GO:0008146	Sulfotransferase activity	6.01701	0.00522356	4	639	109	6.24e-05	0.217449
GO:0003735	Structural constituent of ribosome	0.125856	0.00604466	1	639	1236	1.56e-05	0.244641
GO:0003677	DNA binding	1.57983	0.00709244	41	639	4217	0.000639456	0.279289
GO:0005840	Ribosome	0	0.00808053	0	639	871	0	0.309825
GO:0009081	Branched-chain amino acid metabolic process	15.7584	0.008483	2	639	22	3.12e-05	0.316916
GO:0010200	Response to chitin	5.13555	0.00888172	4	639	127	6.24e-05	0.323517
GO:0006412	Translation	0.127317	0.009227	1	639	1222	1.56e-05	0.327896
GO:0009926	Auxin polar transport	13.1315	0.0117378	2	639	26	3.12e-05	0.40719
GO:0098869	Cellular oxidant detoxification	2.91534	0.0123162	7	639	387	0.000109175	0.408744
GO:0015031	Protein transport	3.74475	0.0125441	5	639	216	7.8e-05	0.408744
GO:0003860	3-hydroxyisobutyryl-CoA hydrolase activity	12.6061	0.0126242	2	639	27	3.12e-05	0.408744
GO:0016760	Cellulose synthase (UDP-forming) activity	6.39514	0.0130283	3	639	77	4.68e-05	0.412656
GO:0002229	Defense response to oomycetes	12.1211	0.0135389	2	639	28	3.12e-05	0.419706
GO:0010286	Heat acclimation	11.6721	0.0144815	2	639	29	3.12e-05	0.439574
GO:0020037	Heme binding	2.0041	0.0149832	15	639	1205	0.000233947	0.445521
GO:0005774	Vacuolar membrane	2.74149	0.0165873	7	639	411	0.000109175	0.483353
GO:0006464	Cellular protein modification process	9.84782	0.0195995	2	639	34	3.12e-05	0.55993
GO:0046983	Protein dimerization activity	2.00007	0.0200811	14	639	1126	0.000218351	0.562658
GO:0042802	Identical protein binding	5.25739	0.0214692	3	639	93	4.68e-05	0.590201
GO:0004012	Phospholipid-translocating ATPase activity	8.29241	0.0265828	2	639	40	3.12e-05	0.717244
GO:0005741	Mitochondrial outer membrane	8.0797	0.027831	2	639	41	3.12e-05	0.727133
GO:0030145	Manganese ion binding	4.73118	0.0279475	3	639	103	4.68e-05	0.727133
GO:0009611	Response to wounding	3.56685	0.0285702	4	639	181	6.24e-05	0.730293
GO:0006970	Response to osmotic stress	7.68542	0.0303963	2	639	43	3.12e-05	0.763575
GO:0055114	Oxidation-reduction process	1.44392	0.0312726	39	639	4364	0.000608263	0.765723
GO:0015299	Solute:proton antiporter activity	4.50566	0.0315329	3	639	108	4.68e-05	0.765723
GO:0030244	Cellulose biosynthetic process	4.38037	0.0337941	3	639	111	4.68e-05	0.80718
GO:0071555	Cell wall organization	2.47529	0.038582	6	639	389	9.36e-05	0.904142
GO:0006355	Regulation of transcription, DNA-templated	1.44501	0.0390947	35	639	3906	0.000545877	0.904142
GO:0045893	Positive regulation of transcription, DNA-templated	3.18788	0.0401872	4	639	202	6.24e-05	0.9116
GO:0000155	Phosphorelay sensor kinase activity	6.43014	0.0415293	2	639	51	3.12e-05	0.9116
GO:0023014	Signal transduction by protein phosphorylation	6.43014	0.0415293	2	639	51	3.12e-05	0.9116
GO:0044212	Transcription regulatory region DNA binding	4.00875	0.0419198	3	639	121	4.68e-05	0.9116
GO:0005507	Copper ion binding	2.65813	0.0440915	5	639	302	7.8e-05	0.944725
GO:0048046	Apoplast	2.37565	0.0453491	6	639	405	9.36e-05	0.957588
GO:0009751	Response to salicylic acid	3.81455	0.0472225	3	639	127	4.68e-05	0.967023
GO:0042538	Hyperosmotic salinity response	5.94461	0.0475829	2	639	55	3.12e-05	0.967023
GO:0030170	Pyridoxal phosphate binding	2.59674	0.047787	5	639	309	7.8e-05	0.967023
GO:0050897	Cobalt ion binding	5.72833	0.0507228	2	639	57	3.12e-05	1
GO:0030599	Pectinesterase activity	2.88159	0.0541182	4	639	223	6.24e-05	1
GO:0042545	Cell wall modification	2.80458	0.0585207	4	639	229	6.24e-05	1
GO:0004601	Peroxidase activity	2.43596	0.0593266	5	639	329	7.8e-05	1
GO:0009808	Lignin metabolic process	17.4838	0.0614751	1	639	10	1.56e-05	1
GO:0009800	Cinnamic acid biosynthetic process	17.4838	0.0614751	1	639	10	1.56e-05	1
GO:0048509	Regulation of meristem development	17.4838	0.0614751	1	639	10	1.56e-05	1
GO:0080060	Integument development	17.4838	0.0614751	1	639	10	1.56e-05	1
GO:0098734	Macromolecule depalmitoylation	17.4838	0.0614751	1	639	10	1.56e-05	1
GO:0045548	Phenylalanine ammonia-lyase activity	17.4838	0.0614751	1	639	10	1.56e-05	1
GO:0004814	Arginine-tRNA ligase activity	17.4838	0.0614751	1	639	10	1.56e-05	1
GO:0003849	3-deoxy-7-phosphoheptulonate synthase activity	17.4838	0.0614751	1	639	10	1.56e-05	1
GO:0006420	Arginyl-tRNA aminoacylation	17.4838	0.0614751	1	639	10	1.56e-05	1
GO:0016788	Hydrolase activity, acting on ester bonds	2.69647	0.0654713	4	639	238	6.24e-05	1
GO:0005618	Cell wall	2.05039	0.0660014	8	639	625	0.000124772	1
GO:0016747	Transferase activity, transferring acyl groups other than amino-acyl groups	2.34868	0.0669472	5	639	341	7.8e-05	1
GO:0009584	Detection of visible light	15.7353	0.0674112	1	639	11	1.56e-05	1
GO:0009624	Response to nematode	4.84656	0.0674604	2	639	67	3.12e-05	1
GO:0004672	Protein kinase activity	0.413096	0.0708375	4	639	1512	6.24e-05	1
GO:0004185	Serine-type carboxypeptidase activity	3.17374	0.0725972	3	639	152	4.68e-05	1
GO:0080044	Quercetin 7-O-glucosyltransferase activity	14.3046	0.0733097	1	639	12	1.56e-05	1
GO:1900426	Positive regulation of defense response to bacterium	14.3046	0.0733097	1	639	12	1.56e-05	1
GO:1900056	Negative regulation of leaf senescence	14.3046	0.0733097	1	639	12	1.56e-05	1
GO:0004326	Tetrahydrofolylpolyglutamate synthase activity	14.3046	0.0733097	1	639	12	1.56e-05	1
GO:0022626	Cytosolic ribosome	4.50016	0.0764194	2	639	72	3.12e-05	1
GO:0050662	Coenzyme binding	3.07054	0.0782723	3	639	157	4.68e-05	1
GO:0009970	Cellular response to sulfate starvation	13.1125	0.079171	1	639	13	1.56e-05	1
GO:0048829	Root cap development	13.1125	0.079171	1	639	13	1.56e-05	1
GO:0043295	Glutathione binding	13.1125	0.079171	1	639	13	1.56e-05	1
GO:0043169	Cation binding	13.1125	0.079171	1	639	13	1.56e-05	1
GO:0007140	Male meiosis	13.1125	0.079171	1	639	13	1.56e-05	1
GO:0006952	Defense response	2.1977	0.0829965	5	639	364	7.8e-05	1
GO:0010112	Regulation of systemic acquired resistance	12.1037	0.0849953	1	639	14	1.56e-05	1
GO:0098599	Palmitoyl hydrolase activity	12.1037	0.0849953	1	639	14	1.56e-05	1
GO:0004478	Methionine adenosyltransferase activity	12.1037	0.0849953	1	639	14	1.56e-05	1
GO:0008361	Regulation of cell size	12.1037	0.0849953	1	639	14	1.56e-05	1
GO:0009686	Gibberellin biosynthetic process	12.1037	0.0849953	1	639	14	1.56e-05	1
GO:0006556	S-adenosylmethionine biosynthetic process	12.1037	0.0849953	1	639	14	1.56e-05	1
GO:0006813	Potassium ion transport	12.1037	0.0849953	1	639	14	1.56e-05	1
GO:0010026	Trichome differentiation	11.239	0.0907828	1	639	15	1.56e-05	1
GO:0051707	Response to other organism	11.239	0.0907828	1	639	15	1.56e-05	1
GO:0071482	Cellular response to light stimulus	11.239	0.0907828	1	639	15	1.56e-05	1
GO:0032502	Developmental process	11.239	0.0907828	1	639	15	1.56e-05	1
GO:0000976	Transcription regulatory region sequence-specific DNA binding	11.239	0.0907828	1	639	15	1.56e-05	1
GO:0006995	Cellular response to nitrogen starvation	11.239	0.0907828	1	639	15	1.56e-05	1
GO:0007568	Aging	11.239	0.0907828	1	639	15	1.56e-05	1
GO:0005516	Calmodulin binding	2.86552	0.0914088	3	639	168	4.68e-05	1
GO:0016787	Hydrolase activity	1.80059	0.0952894	8	639	710	0.000124772	1
GO:0010214	Seed coat development	10.4897	0.0965338	1	639	16	1.56e-05	1
GO:0046901	Tetrahydrofolylpolyglutamate biosynthetic process	10.4897	0.0965338	1	639	16	1.56e-05	1
GO:0005093	Rab GDP-dissociation inhibitor activity	10.4897	0.0965338	1	639	16	1.56e-05	1
GO:0004096	Catalase activity	10.4897	0.0965338	1	639	16	1.56e-05	1
GO:0035556	Intracellular signal transduction	3.84114	0.0992912	2	639	84	3.12e-05	1
GO:0005783	Endoplasmic reticulum	1.94329	0.101258	7	639	576	0.000109175	1
GO:0016308	1-phosphatidylinositol-4-phosphate 5-kinase activity	9.83395	0.102248	1	639	17	1.56e-05	1
GO:0055046	Microgametogenesis	9.83395	0.102248	1	639	17	1.56e-05	1
GO:0040007	Growth	9.83395	0.102248	1	639	17	1.56e-05	1
GO:0004571	Mannosyl-oligosaccharide 1,2-alpha-mannosidase activity	9.83395	0.102248	1	639	17	1.56e-05	1
GO:0009411	Response to UV	9.83395	0.102248	1	639	17	1.56e-05	1
GO:0006559	L-phenylalanine catabolic process	9.83395	0.102248	1	639	17	1.56e-05	1
GO:0009416	Response to light stimulus	3.74961	0.10327	2	639	86	3.12e-05	1
GO:0010252	Auxin homeostasis	9.25539	0.107927	1	639	18	1.56e-05	1
GO:0000302	Response to reactive oxygen species	9.25539	0.107927	1	639	18	1.56e-05	1
GO:0009678	Hydrogen-translocating pyrophosphatase activity	9.25539	0.107927	1	639	18	1.56e-05	1
GO:0006564	L-serine biosynthetic process	9.25539	0.107927	1	639	18	1.56e-05	1
GO:0010582	Floral meristem determinacy	8.74112	0.11357	1	639	19	1.56e-05	1
GO:0000276	Mitochondrial proton-transporting ATP synthase complex, coupling factor F(o)	8.74112	0.11357	1	639	19	1.56e-05	1
GO:0004345	Glucose-6-phosphate dehydrogenase activity	8.74112	0.11357	1	639	19	1.56e-05	1
GO:0009435	NAD biosynthetic process	8.74112	0.11357	1	639	19	1.56e-05	1
GO:0008219	Cell death	8.28098	0.119177	1	639	20	1.56e-05	1
GO:0006457	Protein folding	0	0.121487	0	639	418	0	1
GO:0006886	Intracellular protein transport	0	0.121565	0	639	420	0	1
GO:0015986	ATP synthesis coupled proton transport	3.35038	0.123776	2	639	96	3.12e-05	1
GO:0009615	Response to virus	7.86685	0.124748	1	639	21	1.56e-05	1
GO:0006544	Glycine metabolic process	7.86685	0.124748	1	639	21	1.56e-05	1
GO:0007165	Signal transduction	1.77964	0.124801	7	639	628	0.000109175	1
GO:0016491	Oxidoreductase activity	1.58123	0.126642	11	639	1111	0.000171561	1
GO:0045454	Cell redox homeostasis	0	0.126642	0	639	456	0	1
GO:0005773	Vacuole	2.09485	0.129403	4	639	305	6.24e-05	1
GO:0004372	Glycine hydroxymethyltransferase activity	7.49216	0.130285	1	639	22	1.56e-05	1
GO:0009585	Red, far-red light phototransduction	7.49216	0.130285	1	639	22	1.56e-05	1
GO:0030246	Carbohydrate binding	0	0.131018	0	639	472	0	1
GO:0030151	Molybdenum ion binding	7.15154	0.135786	1	639	23	1.56e-05	1
GO:0009944	Polarity specification of adaxial/abaxial axis	7.15154	0.135786	1	639	23	1.56e-05	1
GO:0006563	L-serine metabolic process	7.15154	0.135786	1	639	23	1.56e-05	1
GO:0045490	Pectin catabolic process	2.0143	0.142883	4	639	317	6.24e-05	1
GO:0005886	Plasma membrane	1.42996	0.142926	17	639	1900	0.00026514	1
GO:0003723	RNA binding	0.328333	0.143544	2	639	953	3.12e-05	1
GO:0010584	Pollen exine formation	6.55545	0.146685	1	639	25	1.56e-05	1
GO:0033926	Glycopeptide alpha-N-acetylgalactosaminidase activity	6.55545	0.146685	1	639	25	1.56e-05	1
GO:0009269	Response to desiccation	6.55545	0.146685	1	639	25	1.56e-05	1
GO:1902600	Hydrogen ion transmembrane transport	2.23978	0.154702	3	639	214	4.68e-05	1
GO:0071472	Cellular response to salt stress	6.05106	0.157447	1	639	27	1.56e-05	1
GO:0008757	S-adenosylmethionine-dependent methyltransferase activity	6.05106	0.157447	1	639	27	1.56e-05	1
GO:0004650	Polygalacturonase activity	2.20832	0.159222	3	639	217	4.68e-05	1
GO:0004721	Phosphoprotein phosphatase activity	2.19803	0.160738	3	639	218	4.68e-05	1
GO:0006520	Cellular amino acid metabolic process	2.81142	0.162754	2	639	114	3.12e-05	1
GO:0017025	TBP-class protein binding	5.82689	0.162777	1	639	28	1.56e-05	1
GO:0035999	Tetrahydrofolate interconversion	5.82689	0.162777	1	639	28	1.56e-05	1
GO:0045261	Proton-transporting ATP synthase complex, catalytic core F(1)	5.82689	0.162777	1	639	28	1.56e-05	1
GO:0009561	Megagametogenesis	5.82689	0.162777	1	639	28	1.56e-05	1
GO:0006744	Ubiquinone biosynthetic process	5.82689	0.162777	1	639	28	1.56e-05	1
GO:0045330	Aspartyl esterase activity	2.17772	0.163783	3	639	220	4.68e-05	1
GO:0000325	Plant-type vacuole	5.61873	0.168073	1	639	29	1.56e-05	1
GO:0009690	Cytokinin metabolic process	5.61873	0.168073	1	639	29	1.56e-05	1
GO:0010197	Polar nucleus fusion	5.42493	0.173336	1	639	30	1.56e-05	1
GO:0004602	Glutathione peroxidase activity	5.42493	0.173336	1	639	30	1.56e-05	1
GO:0009707	Chloroplast outer membrane	5.42493	0.173336	1	639	30	1.56e-05	1
GO:0010193	Response to ozone	5.24404	0.178565	1	639	31	1.56e-05	1
GO:0006207	'de novo' pyrimidine nucleobase biosynthetic process	5.24404	0.178565	1	639	31	1.56e-05	1
GO:0009911	Positive regulation of flower development	5.07483	0.183762	1	639	32	1.56e-05	1
GO:0000272	Polysaccharide catabolic process	5.07483	0.183762	1	639	32	1.56e-05	1
GO:0008270	Zinc ion binding	0.698562	0.184251	15	639	3355	0.000233947	1
GO:0045735	Nutrient reservoir activity	2.55971	0.187519	2	639	125	3.12e-05	1
GO:0016161	Beta-amylase activity	4.91619	0.188926	1	639	33	1.56e-05	1
GO:0005623	Cell	0	0.189393	0	639	397	0	1
GO:0048767	Root hair elongation	4.76717	0.194057	1	639	34	1.56e-05	1
GO:0009073	Aromatic amino acid family biosynthetic process	4.76717	0.194057	1	639	34	1.56e-05	1
GO:0006470	Protein dephosphorylation	2.49869	0.194362	2	639	128	3.12e-05	1
GO:0080167	Response to karrikin	2.47899	0.196651	2	639	129	3.12e-05	1
GO:0009816	Defense response to bacterium, incompatible interaction	4.62691	0.199155	1	639	35	1.56e-05	1
GO:0009631	Cold acclimation	4.62691	0.199155	1	639	35	1.56e-05	1
GO:0005643	Nuclear pore	4.36978	0.209256	1	639	37	1.56e-05	1
GO:0009408	Response to heat	2.34933	0.212754	2	639	136	3.12e-05	1
GO:0006541	Glutamine metabolic process	4.25163	0.214259	1	639	38	1.56e-05	1
GO:0006006	Glucose metabolic process	4.03352	0.22417	1	639	40	1.56e-05	1
GO:0042546	Cell wall biogenesis	2.23254	0.228976	2	639	143	3.12e-05	1
GO:0005388	Calcium-transporting ATPase activity	3.93264	0.229078	1	639	41	1.56e-05	1
GO:0045332	Phospholipid translocation	3.83668	0.233956	1	639	42	1.56e-05	1
GO:0010119	Regulation of stomatal movement	3.7453	0.238802	1	639	43	1.56e-05	1
GO:1902358	Sulfate transmembrane transport	3.7453	0.238802	1	639	43	1.56e-05	1
GO:0008271	Secondary active sulfate transmembrane transporter activity	3.65816	0.243618	1	639	44	1.56e-05	1
GO:0010311	Lateral root formation	3.57499	0.248404	1	639	45	1.56e-05	1
GO:0009506	Plasmodesma	1.47759	0.251562	7	639	754	0.000109175	1
GO:0016887	ATPase activity	1.73642	0.25283	3	639	275	4.68e-05	1
GO:0004427	Inorganic diphosphatase activity	3.49551	0.253159	1	639	46	1.56e-05	1
GO:0006098	Pentose-phosphate shunt	3.41948	0.257885	1	639	47	1.56e-05	1
GO:0006351	Transcription, DNA-templated	1.71743	0.257899	3	639	278	4.68e-05	1
GO:0006730	One-carbon metabolic process	3.3467	0.26258	1	639	48	1.56e-05	1
GO:0006418	tRNA aminoacylation for protein translation	3.27694	0.267246	1	639	49	1.56e-05	1
GO:0046982	Protein heterodimerization activity	0	0.271856	0	639	292	0	1
GO:0004812	Aminoacyl-tRNA ligase activity	3.21003	0.271882	1	639	50	1.56e-05	1
GO:0004252	Serine-type endopeptidase activity	0	0.273403	0	639	305	0	1
GO:0009570	Chloroplast stroma	0.290939	0.27365	1	639	539	1.56e-05	1
GO:0016310	Phosphorylation	0	0.275446	0	639	314	0	1
GO:0019904	Protein domain specific binding	3.1458	0.276489	1	639	51	1.56e-05	1
GO:0016844	Strictosidine synthase activity	3.1458	0.276489	1	639	51	1.56e-05	1
GO:0004565	Beta-galactosidase activity	3.1458	0.276489	1	639	51	1.56e-05	1
GO:0005488	Binding	0.275978	0.278573	1	639	568	1.56e-05	1
GO:0016192	Vesicle-mediated transport	0	0.283962	0	639	337	0	1
GO:0050661	NADP binding	1.89584	0.287297	2	639	168	3.12e-05	1
GO:0022900	Electron transport chain	2.96765	0.290137	1	639	54	1.56e-05	1
GO:0010114	Response to red light	2.96765	0.290137	1	639	54	1.56e-05	1
GO:0009644	Response to high light intensity	2.96765	0.290137	1	639	54	1.56e-05	1
GO:0009555	Pollen development	1.87323	0.291958	2	639	170	3.12e-05	1
GO:0031347	Regulation of defense response	2.91266	0.294628	1	639	55	1.56e-05	1
GO:0016036	Cellular response to phosphate starvation	2.85968	0.299092	1	639	56	1.56e-05	1
GO:0016020	Membrane	1.53044	0.2997	6	639	624	9.36e-05	1
GO:0004497	Monooxygenase activity	1.50111	0.305964	6	639	636	9.36e-05	1
GO:0070588	Calcium ion transmembrane transport	2.75928	0.307934	1	639	58	1.56e-05	1
GO:0015992	Proton transport	2.66569	0.316665	1	639	60	1.56e-05	1
GO:0009553	Embryo sac development	2.57824	0.325286	1	639	62	1.56e-05	1
GO:0004190	Aspartic-type endopeptidase activity	1.70081	0.331355	2	639	187	3.12e-05	1
GO:0046933	Proton-transporting ATP synthase activity, rotational mechanism	2.49634	0.333798	1	639	64	1.56e-05	1
GO:0009651	Response to salt stress	1.55916	0.333979	4	639	408	6.24e-05	1
GO:0009505	Plant-type cell wall	1.68259	0.335953	2	639	189	3.12e-05	1
GO:0000166	Nucleotide binding	0.572335	0.337845	4	639	1097	6.24e-05	1
GO:0046961	Proton-transporting ATPase activity, rotational mechanism	2.41948	0.342204	1	639	66	1.56e-05	1
GO:0000160	Phosphorelay signal transduction system	1.65597	0.342833	2	639	192	3.12e-05	1
GO:0009733	Response to auxin	1.49953	0.348951	4	639	424	6.24e-05	1
GO:0008652	Cellular amino acid biosynthetic process	2.34721	0.350503	1	639	68	1.56e-05	1
GO:0008483	Transaminase activity	2.34721	0.350503	1	639	68	1.56e-05	1
GO:0005509	Calcium ion binding	1.45406	0.350844	7	639	766	0.000109175	1
GO:0007623	Circadian rhythm	2.27913	0.358697	1	639	70	1.56e-05	1
GO:0016702	Oxidoreductase activity, acting on single donors with incorporation of molecular oxygen, incorporation of two atoms of oxygen	2.1841	0.370796	1	639	73	1.56e-05	1
GO:0004499	N,N-dimethylaniline monooxygenase activity	2.1841	0.370796	1	639	73	1.56e-05	1
GO:0016705	Oxidoreductase activity, acting on paired donors, with incorporation or reduction of molecular oxygen	1.34341	0.376675	7	639	828	0.000109175	1
GO:0005215	Transporter activity	0.343539	0.380168	1	639	457	1.56e-05	1
GO:0009055	Electron carrier activity	0.322236	0.383331	1	639	487	1.56e-05	1
GO:0046854	Phosphatidylinositol phosphorylation	2.04218	0.390457	1	639	78	1.56e-05	1
GO:0050790	Regulation of catalytic activity	2.01598	0.394315	1	639	79	1.56e-05	1
GO:0008289	Lipid binding	1.45626	0.401342	2	639	218	3.12e-05	1
GO:0000139	Golgi membrane	0	0.410981	0	639	223	0	1
GO:0005768	Endosome	0	0.410985	0	639	224	0	1
GO:0005802	Trans-Golgi network	0	0.411762	0	639	234	0	1
GO:0009793	Embryo development ending in seed dormancy	0	0.412634	0	639	239	0	1
GO:0006281	DNA repair	0	0.413069	0	639	241	0	1
GO:0010228	Vegetative to reproductive phase transition of meristem	1.87187	0.416955	1	639	85	1.56e-05	1
GO:0051082	Unfolded protein binding	0	0.418198	0	639	257	0	1
GO:0015078	Hydrogen ion transmembrane transporter activity	1.8283	0.424313	1	639	87	1.56e-05	1
GO:0030001	Metal ion transport	0	0.425976	0	639	273	0	1
GO:0015979	Photosynthesis	0	0.425976	0	639	273	0	1
GO:0006397	mRNA processing	1.80726	0.427957	1	639	88	1.56e-05	1
GO:0016311	Dephosphorylation	0	0.430114	0	639	280	0	1
GO:0008081	Phosphoric diester hydrolase activity	1.78671	0.431578	1	639	89	1.56e-05	1
GO:0030247	Polysaccharide binding	1.74697	0.438751	1	639	91	1.56e-05	1
GO:0006887	Exocytosis	1.74697	0.438751	1	639	91	1.56e-05	1
GO:0010411	Xyloglucan metabolic process	1.72776	0.442304	1	639	92	1.56e-05	1
GO:0022857	Transmembrane transporter activity	1.70896	0.445834	1	639	93	1.56e-05	1
GO:0030570	Pectate lyase activity	1.69057	0.449342	1	639	94	1.56e-05	1
GO:0004553	Hydrolase activity, hydrolyzing O-glycosyl compounds	0.498022	0.450042	2	639	631	3.12e-05	1
GO:0016762	Xyloglucan:xyloglucosyl transferase activity	1.67256	0.452827	1	639	95	1.56e-05	1
GO:0018298	Protein-chromophore linkage	1.65494	0.456291	1	639	96	1.56e-05	1
GO:0016042	Lipid catabolic process	1.65494	0.456291	1	639	96	1.56e-05	1
GO:0000145	Exocyst	1.63769	0.459733	1	639	97	1.56e-05	1
GO:0008171	O-methyltransferase activity	1.63769	0.459733	1	639	97	1.56e-05	1
GO:0004674	Protein serine/threonine kinase activity	1.18414	0.463997	14	639	1878	0.000218351	1
GO:0048364	Root development	1.55653	0.476618	1	639	102	1.56e-05	1
GO:0004857	Enzyme inhibitor activity	1.40478	0.478376	3	639	339	4.68e-05	1
GO:0051537	2 iron, 2 sulfur cluster binding	1.54126	0.479932	1	639	103	1.56e-05	1
GO:0009723	Response to ethylene	1.49718	0.489747	1	639	106	1.56e-05	1
GO:0043086	Negative regulation of catalytic activity	1.32559	0.498564	3	639	359	4.68e-05	1
GO:0006486	Protein glycosylation	1.37886	0.518095	1	639	115	1.56e-05	1
GO:0000287	Magnesium ion binding	1.25819	0.518813	3	639	378	4.68e-05	1
GO:0009664	Plant-type cell wall organization	1.36685	0.521146	1	639	116	1.56e-05	1
GO:0016597	Amino acid binding	1.35506	0.524178	1	639	117	1.56e-05	1
GO:0004842	Ubiquitin-protein transferase activity	0.363556	0.533935	1	639	432	1.56e-05	1
GO:0004222	Metalloendopeptidase activity	1.26753	0.547753	1	639	125	1.56e-05	1
GO:0005622	Intracellular	1.21482	0.552146	8	639	1045	0.000124772	1
GO:0022625	Cytosolic large ribosomal subunit	1.22787	0.5591	1	639	129	1.56e-05	1
GO:0003676	Nucleic acid binding	1.1453	0.56238	14	639	1940	0.000218351	1
GO:0043565	Sequence-specific DNA binding	1.17363	0.562794	8	639	1081	0.000124772	1
GO:0006468	Protein phosphorylation	0.852885	0.578127	18	639	3318	0.000280737	1
GO:0005737	Cytoplasm	1.19202	0.578687	9	639	1198	0.000140368	1
GO:0042803	Protein homodimerization activity	1.0763	0.606742	1	639	147	1.56e-05	1
GO:0006413	Translational initiation	1.02698	0.62385	1	639	154	1.56e-05	1
GO:0016614	Oxidoreductase activity, acting on CH-OH group of donors	0	0.630872	0	639	163	0	1
GO:0015035	Protein disulfide oxidoreductase activity	0	0.636711	0	639	188	0	1
GO:0000786	Nucleosome	0	0.641385	0	639	199	0	1
GO:0005874	Microtubule	0	0.648216	0	639	212	0	1
GO:0016757	Transferase activity, transferring glycosyl groups	1.35561	0.662324	2	639	234	3.12e-05	1
GO:0006950	Response to stress	1.31582	0.667341	2	639	241	3.12e-05	1
GO:0009409	Response to cold	1.22344	0.681109	2	639	259	3.12e-05	1
GO:0009414	Response to water deprivation	1.21397	0.682703	2	639	261	3.12e-05	1
GO:0009507	Chloroplast	0.760857	0.693956	5	639	1035	7.8e-05	1
GO:0005506	Iron ion binding	1.13409	0.701407	8	639	1118	0.000124772	1
GO:0006633	Fatty acid biosynthetic process	1.0304	0.721348	2	639	307	3.12e-05	1
GO:0006511	Ubiquitin-dependent protein catabolic process	0.468189	0.729121	1	639	336	1.56e-05	1
GO:0006629	Lipid metabolic process	0.448056	0.731202	1	639	351	1.56e-05	1
GO:0016567	Protein ubiquitination	0.426064	0.734962	1	639	369	1.56e-05	1
GO:0005730	Nucleolus	0.422606	0.735711	1	639	372	1.56e-05	1
GO:0050660	Flavin adenine dinucleotide binding	0.41256	0.738146	1	639	381	1.56e-05	1
GO:0009535	Chloroplast thylakoid membrane	1.21274	0.741486	3	639	392	4.68e-05	1
GO:0007264	Small GTPase mediated signal transduction	1.20342	0.742461	3	639	395	4.68e-05	1
GO:0008234	Cysteine-type peptidase activity	0.65911	0.774743	2	639	478	3.12e-05	1
GO:0032259	Methylation	1.10326	0.787703	4	639	574	6.24e-05	1
GO:0005739	Mitochondrion	1.06648	0.813917	5	639	742	7.8e-05	1
GO:0005525	GTP binding	0.756605	0.824551	4	639	833	6.24e-05	1
GO:0005975	Carbohydrate metabolic process	1.06606	0.85245	8	639	1188	0.000124772	1
GO:0005829	Cytosol	1.05449	0.861633	9	639	1351	0.000140368	1
GO:0016740	Transferase activity	0	1	0	639	107	0	1
GO:0016709	Oxidoreductase activity, acting on paired donors, with incorporation or reduction of molecular oxygen, NAD(P)H as one donor, and incorporation of one atom of oxygen	0	1	0	639	11	0	1
GO:0016717	Oxidoreductase activity, acting on paired donors, with oxidation of a pair of donors resulting in the reduction of molecular oxygen to two molecules of water	0	1	0	639	54	0	1
GO:0016168	Chlorophyll binding	0	1	0	639	97	0	1
GO:0016132	Brassinosteroid biosynthetic process	0	1	0	639	12	0	1
GO:0016149	Translation release factor activity, codon specific	0	1	0	639	18	0	1
GO:0016746	Transferase activity, transferring acyl groups	0	1	0	639	70	0	1
GO:0016756	Glutathione gamma-glutamylcysteinyltransferase activity	0	1	0	639	14	0	1
GO:0016157	Sucrose synthase activity	0	1	0	639	27	0	1
GO:0016780	Phosphotransferase activity, for other substituted phosphate groups	0	1	0	639	15	0	1
GO:0016765	Transferase activity, transferring alkyl or aryl (other than methyl) groups	0	1	0	639	35	0	1
GO:0016772	Transferase activity, transferring phosphorus-containing groups	0	1	0	639	16	0	1
GO:0016773	Phosphotransferase activity, alcohol group as acceptor	0	1	0	639	30	0	1
GO:0016779	Nucleotidyltransferase activity	0	1	0	639	61	0	1
GO:0016324	Apical plasma membrane	0	1	0	639	17	0	1
GO:0016630	Protochlorophyllide reductase activity	0	1	0	639	11	0	1
GO:0016671	Oxidoreductase activity, acting on a sulfur group of donors, disulfide as acceptor	0	1	0	639	32	0	1
GO:0016593	Cdc73/Paf1 complex	0	1	0	639	10	0	1
GO:0016307	Phosphatidylinositol phosphate kinase activity	0	1	0	639	30	0	1
GO:0016592	Mediator complex	0	1	0	639	61	0	1
GO:0016579	Protein deubiquitination	0	1	0	639	115	0	1
GO:0016573	Histone acetylation	0	1	0	639	54	0	1
GO:0016301	Kinase activity	0	1	0	639	152	0	1
GO:0016568	Chromatin modification	0	1	0	639	12	0	1
GO:0016559	Peroxisome fission	0	1	0	639	23	0	1
GO:0016485	Protein processing	0	1	0	639	23	0	1
GO:0016471	Vacuolar proton-transporting V-type ATPase complex	0	1	0	639	16	0	1
GO:0016459	Myosin complex	0	1	0	639	64	0	1
GO:0016602	CCAAT-binding factor complex	0	1	0	639	31	0	1
GO:0016655	Oxidoreductase activity, acting on NAD(P)H, quinone or similar compound as acceptor	0	1	0	639	10	0	1
GO:0016651	Oxidoreductase activity, acting on NAD(P)H	0	1	0	639	28	0	1
GO:0016639	Oxidoreductase activity, acting on the CH-NH2 group of donors, NAD or NADP as acceptor	0	1	0	639	10	0	1
GO:0016226	Iron-sulfur cluster assembly	0	1	0	639	65	0	1
GO:0016627	Oxidoreductase activity, acting on the CH-CH group of donors	0	1	0	639	37	0	1
GO:0016298	Lipase activity	0	1	0	639	70	0	1
GO:0016624	Oxidoreductase activity, acting on the aldehyde or oxo group of donors, disulfide as acceptor	0	1	0	639	13	0	1
GO:0016272	Prefoldin complex	0	1	0	639	28	0	1
GO:0016616	Oxidoreductase activity, acting on the CH-OH group of donors, NAD or NADP as acceptor	0	1	0	639	43	0	1
GO:0016607	Nuclear speck	0	1	0	639	39	0	1
GO:0016282	Eukaryotic 43S preinitiation complex	0	1	0	639	62	0	1
GO:0016604	Nuclear body	0	1	0	639	18	0	1
GO:0016620	Oxidoreductase activity, acting on the aldehyde or oxo group of donors, NAD or NADP as acceptor	0	1	0	639	56	0	1
GO:0016628	Oxidoreductase activity, acting on the CH-CH group of donors, NAD or NADP as acceptor	0	1	0	639	11	0	1
GO:0000015	Phosphopyruvate hydratase complex	0	1	0	639	10	0	1
GO:0016790	Thiolester hydrolase activity	0	1	0	639	16	0	1
GO:0019953	Sexual reproduction	0	1	0	639	35	0	1
GO:0019915	Lipid storage	0	1	0	639	16	0	1
GO:0019901	Protein kinase binding	0	1	0	639	49	0	1
GO:0019899	Enzyme binding	0	1	0	639	10	0	1
GO:0019898	Extrinsic component of membrane	0	1	0	639	65	0	1
GO:0019887	Protein kinase regulator activity	0	1	0	639	24	0	1
GO:0019867	Outer membrane	0	1	0	639	14	0	1
GO:0019853	L-ascorbic acid biosynthetic process	0	1	0	639	10	0	1
GO:0019843	rRNA binding	0	1	0	639	91	0	1
GO:0019829	Cation-transporting ATPase activity	0	1	0	639	24	0	1
GO:0019827	Stem cell population maintenance	0	1	0	639	11	0	1
GO:0019773	Proteasome core complex, alpha-subunit complex	0	1	0	639	37	0	1
GO:0019761	Glucosinolate biosynthetic process	0	1	0	639	19	0	1
GO:0019752	Carboxylic acid metabolic process	0	1	0	639	40	0	1
GO:0019706	Protein-cysteine S-palmitoyltransferase activity	0	1	0	639	88	0	1
GO:0019674	NAD metabolic process	0	1	0	639	14	0	1
GO:0022627	Cytosolic small ribosomal subunit	0	1	0	639	112	0	1
GO:0030234	Enzyme regulator activity	0	1	0	639	19	0	1
GO:0030176	Integral component of endoplasmic reticulum membrane	0	1	0	639	10	0	1
GO:0030163	Protein catabolic process	0	1	0	639	39	0	1
GO:0030154	Cell differentiation	0	1	0	639	27	0	1
GO:0030150	Protein import into mitochondrial matrix	0	1	0	639	11	0	1
GO:0030148	Sphingolipid biosynthetic process	0	1	0	639	10	0	1
GO:0030136	Clathrin-coated vesicle	0	1	0	639	51	0	1
GO:0019538	Protein metabolic process	0	1	0	639	55	0	1
GO:0030132	Clathrin coat of coated pit	0	1	0	639	23	0	1
GO:0030130	Clathrin coat of trans-Golgi network vesicle	0	1	0	639	23	0	1
GO:0030127	COPII vesicle coat	0	1	0	639	34	0	1
GO:0030126	COPI vesicle coat	0	1	0	639	26	0	1
GO:0030117	Membrane coat	0	1	0	639	46	0	1
GO:0030091	Protein repair	0	1	0	639	12	0	1
GO:0030060	L-malate dehydrogenase activity	0	1	0	639	23	0	1
GO:0030131	Clathrin adaptor complex	0	1	0	639	39	0	1
GO:0019509	L-methionine biosynthetic process from methylthioadenosine	0	1	0	639	14	0	1
GO:0019432	Triglyceride biosynthetic process	0	1	0	639	16	0	1
GO:0016868	Intramolecular transferase activity, phosphotransferases	0	1	0	639	15	0	1
GO:0016866	Intramolecular transferase activity	0	1	0	639	36	0	1
GO:0016126	Sterol biosynthetic process	0	1	0	639	10	0	1
GO:0016853	Isomerase activity	0	1	0	639	76	0	1
GO:0016851	Magnesium chelatase activity	0	1	0	639	10	0	1
GO:0016846	Carbon-sulfur lyase activity	0	1	0	639	16	0	1
GO:0016836	Hydro-lyase activity	0	1	0	639	10	0	1
GO:0016831	Carboxy-lyase activity	0	1	0	639	29	0	1
GO:0016829	Lyase activity	0	1	0	639	19	0	1
GO:0016820	Hydrolase activity, acting on acid anhydrides, catalyzing transmembrane movement of substances	0	1	0	639	28	0	1
GO:0016818	Hydrolase activity, acting on acid anhydrides, in phosphorus-containing anhydrides	0	1	0	639	16	0	1
GO:0016811	Hydrolase activity, acting on carbon-nitrogen (but not peptide) bonds, in linear amides	0	1	0	639	13	0	1
GO:0016810	Hydrolase activity, acting on carbon-nitrogen (but not peptide) bonds	0	1	0	639	25	0	1
GO:0016799	Hydrolase activity, hydrolyzing N-glycosyl compounds	0	1	0	639	34	0	1
GO:0016798	Hydrolase activity, acting on glycosyl bonds	0	1	0	639	10	0	1
GO:0016791	Phosphatase activity	0	1	0	639	43	0	1
GO:0016874	Ligase activity	0	1	0	639	82	0	1
GO:0016925	Protein sumoylation	0	1	0	639	19	0	1
GO:0016984	Ribulose-bisphosphate carboxylase activity	0	1	0	639	24	0	1
GO:0019430	Removal of superoxide radicals	0	1	0	639	37	0	1
GO:0019310	Inositol catabolic process	0	1	0	639	12	0	1
GO:0019252	Starch biosynthetic process	0	1	0	639	24	0	1
GO:0019243	Methylglyoxal catabolic process to D-lactate via S-lactoyl-glutathione	0	1	0	639	18	0	1
GO:0019139	Cytokinin dehydrogenase activity	0	1	0	639	23	0	1
GO:0019005	SCF ubiquitin ligase complex	0	1	0	639	12	0	1
GO:0018342	Protein prenylation	0	1	0	639	15	0	1
GO:0019464	Glycine decarboxylation via glycine cleavage system	0	1	0	639	13	0	1
GO:0018108	Peptidyl-tyrosine phosphorylation	0	1	0	639	54	0	1
GO:0017150	tRNA dihydrouridine synthase activity	0	1	0	639	13	0	1
GO:0017119	Golgi transport complex	0	1	0	639	23	0	1
GO:0017089	Glycolipid transporter activity	0	1	0	639	29	0	1
GO:0017057	6-phosphogluconolactonase activity	0	1	0	639	16	0	1
GO:0017004	Cytochrome complex assembly	0	1	0	639	14	0	1
GO:0016998	Cell wall macromolecule catabolic process	0	1	0	639	58	0	1
GO:0016987	Sigma factor activity	0	1	0	639	14	0	1
GO:0018024	Histone-lysine N-methyltransferase activity	0	1	0	639	59	0	1
GO:0016857	Racemase and epimerase activity, acting on carbohydrates and derivatives	0	1	0	639	20	0	1
GO:0015969	Guanosine tetraphosphate metabolic process	0	1	0	639	10	0	1
GO:0016117	Carotenoid biosynthetic process	0	1	0	639	24	0	1
GO:0010078	Maintenance of root meristem identity	0	1	0	639	12	0	1
GO:0010075	Regulation of meristem growth	0	1	0	639	18	0	1
GO:0010073	Meristem maintenance	0	1	0	639	19	0	1
GO:0010072	Primary shoot apical meristem specification	0	1	0	639	14	0	1
GO:0010053	Root epidermal cell differentiation	0	1	0	639	13	0	1
GO:0010051	Xylem and phloem pattern formation	0	1	0	639	23	0	1
GO:0010048	Vernalization response	0	1	0	639	11	0	1
GO:0010044	Response to aluminum ion	0	1	0	639	11	0	1
GO:0010043	Response to zinc ion	0	1	0	639	44	0	1
GO:0010039	Response to iron ion	0	1	0	639	10	0	1
GO:0010038	Response to metal ion	0	1	0	639	17	0	1
GO:0010030	Positive regulation of seed germination	0	1	0	639	19	0	1
GO:0010029	Regulation of seed germination	0	1	0	639	32	0	1
GO:0010027	Thylakoid membrane organization	0	1	0	639	34	0	1
GO:0010025	Wax biosynthetic process	0	1	0	639	19	0	1
GO:0010020	Chloroplast fission	0	1	0	639	18	0	1
GO:0010082	Regulation of root meristem growth	0	1	0	639	26	0	1
GO:0010087	Phloem or xylem histogenesis	0	1	0	639	25	0	1
GO:0010089	Xylem development	0	1	0	639	26	0	1
GO:0010090	Trichome morphogenesis	0	1	0	639	33	0	1
GO:0010187	Negative regulation of seed germination	0	1	0	639	14	0	1
GO:0010183	Pollen tube guidance	0	1	0	639	29	0	1
GO:0010182	Sugar mediated signaling pathway	0	1	0	639	18	0	1
GO:0010181	FMN binding	0	1	0	639	126	0	1
GO:0010167	Response to nitrate	0	1	0	639	23	0	1
GO:0010162	Seed dormancy process	0	1	0	639	11	0	1
GO:0010154	Fruit development	0	1	0	639	15	0	1
GO:0010152	Pollen maturation	0	1	0	639	20	0	1
GO:0010017	Red or far-red light signaling pathway	0	1	0	639	14	0	1
GO:0010150	Leaf senescence	0	1	0	639	80	0	1
GO:0010118	Stomatal movement	0	1	0	639	25	0	1
GO:0010102	Lateral root morphogenesis	0	1	0	639	13	0	1
GO:0010100	Negative regulation of photomorphogenesis	0	1	0	639	10	0	1
GO:0010093	Specification of floral organ identity	0	1	0	639	14	0	1
GO:0010091	Trichome branching	0	1	0	639	30	0	1
GO:0010143	Cutin biosynthetic process	0	1	0	639	10	0	1
GO:0010015	Root morphogenesis	0	1	0	639	14	0	1
GO:0010008	Endosome membrane	0	1	0	639	15	0	1
GO:0010005	Cortical microtubule, transverse to long axis	0	1	0	639	10	0	1
GO:0009860	Pollen tube growth	0	1	0	639	110	0	1
GO:0009853	Photorespiration	0	1	0	639	27	0	1
GO:0009846	Pollen germination	0	1	0	639	59	0	1
GO:0009845	Seed germination	0	1	0	639	73	0	1
GO:0009834	Plant-type secondary cell wall biogenesis	0	1	0	639	38	0	1
GO:0009832	Plant-type cell wall biogenesis	0	1	0	639	10	0	1
GO:0009827	Plant-type cell wall modification	0	1	0	639	10	0	1
GO:0009826	Unidimensional cell growth	0	1	0	639	66	0	1
GO:0009862	Systemic acquired resistance, salicylic acid mediated signaling pathway	0	1	0	639	14	0	1
GO:0009825	Multidimensional cell growth	0	1	0	639	21	0	1
GO:0009814	Defense response, incompatible interaction	0	1	0	639	17	0	1
GO:0009809	Lignin biosynthetic process	0	1	0	639	29	0	1
GO:0009791	Post-embryonic development	0	1	0	639	14	0	1
GO:0009790	Embryo development	0	1	0	639	11	0	1
GO:0009817	Defense response to fungus, incompatible interaction	0	1	0	639	39	0	1
GO:0010189	Vitamin E biosynthetic process	0	1	0	639	13	0	1
GO:0009863	Salicylic acid mediated signaling pathway	0	1	0	639	20	0	1
GO:0009867	Jasmonic acid mediated signaling pathway	0	1	0	639	34	0	1
GO:0009982	Pseudouridine synthase activity	0	1	0	639	46	0	1
GO:0009966	Regulation of signal transduction	0	1	0	639	13	0	1
GO:0009965	Leaf morphogenesis	0	1	0	639	63	0	1
GO:0009960	Endosperm development	0	1	0	639	22	0	1
GO:0009958	Positive gravitropism	0	1	0	639	30	0	1
GO:0009941	Chloroplast envelope	0.721529	1	2	639	437	3.12e-05	1
GO:0009864	Induced systemic resistance, jasmonic acid mediated signaling pathway	0	1	0	639	13	0	1
GO:0009934	Regulation of meristem structural organization	0	1	0	639	22	0	1
GO:0009910	Negative regulation of flower development	0	1	0	639	44	0	1
GO:0009909	Regulation of flower development	0	1	0	639	56	0	1
GO:0009908	Flower development	0	1	0	639	70	0	1
GO:0009903	Chloroplast avoidance movement	0	1	0	639	10	0	1
GO:0009901	Anther dehiscence	0	1	0	639	18	0	1
GO:0009873	Ethylene-activated signaling pathway	0	1	0	639	14	0	1
GO:0009870	Defense response signaling pathway, resistance gene-dependent	0	1	0	639	13	0	1
GO:0009933	Meristem structural organization	0	1	0	639	15	0	1
GO:0016125	Sterol metabolic process	0	1	0	639	11	0	1
GO:0010199	Organ boundary specification between lateral organs and the meristem	0	1	0	639	10	0	1
GO:0015743	Malate transport	0	1	0	639	39	0	1
GO:0015706	Nitrate transport	0	1	0	639	21	0	1
GO:0015698	Inorganic anion transport	0	1	0	639	21	0	1
GO:0015693	Magnesium ion transport	0	1	0	639	29	0	1
GO:0015689	Molybdate ion transport	0	1	0	639	15	0	1
GO:0015450	P-P-bond-hydrolysis-driven protein transmembrane transporter activity	0	1	0	639	30	0	1
GO:0015385	Sodium:proton antiporter activity	0	1	0	639	14	0	1
GO:0015369	Calcium:proton antiporter activity	0	1	0	639	17	0	1
GO:0015250	Water channel activity	0	1	0	639	12	0	1
GO:0015171	Amino acid transmembrane transporter activity	0	1	0	639	46	0	1
GO:0015112	Nitrate transmembrane transporter activity	0	1	0	639	10	0	1
GO:0015098	Molybdate ion transmembrane transporter activity	0	1	0	639	16	0	1
GO:0015095	Magnesium ion transmembrane transporter activity	0	1	0	639	35	0	1
GO:0015079	Potassium ion transmembrane transporter activity	0	1	0	639	48	0	1
GO:0015018	Galactosylgalactosylxylosylprotein 3-beta-glucuronosyltransferase activity	0	1	0	639	15	0	1
GO:0015770	Sucrose transport	0	1	0	639	31	0	1
GO:0015866	ADP transport	0	1	0	639	18	0	1
GO:0015867	ATP transport	0	1	0	639	18	0	1
GO:0015934	Large ribosomal subunit	0	1	0	639	74	0	1
GO:0016114	Terpenoid biosynthetic process	0	1	0	639	18	0	1
GO:0016049	Cell growth	0	1	0	639	85	0	1
GO:0016024	CDP-diacylglycerol biosynthetic process	0	1	0	639	11	0	1
GO:0015996	Chlorophyll catabolic process	0	1	0	639	18	0	1
GO:0015995	Chlorophyll biosynthetic process	0	1	0	639	37	0	1
GO:0015012	Heparan sulfate proteoglycan biosynthetic process	0	1	0	639	11	0	1
GO:0015977	Carbon fixation	0	1	0	639	39	0	1
GO:0015976	Carbon utilization	0	1	0	639	27	0	1
GO:0030245	Cellulose catabolic process	0	1	0	639	66	0	1
GO:0015937	Coenzyme A biosynthetic process	0	1	0	639	15	0	1
GO:0015936	Coenzyme A metabolic process	0	1	0	639	55	0	1
GO:0015935	Small ribosomal subunit	0	1	0	639	78	0	1
GO:0015991	ATP hydrolysis coupled proton transport	0	1	0	639	122	0	1
GO:0012511	Monolayer-surrounded lipid storage body	0	1	0	639	56	0	1
GO:0012505	Endomembrane system	0	1	0	639	16	0	1
GO:0012501	Programmed cell death	0	1	0	639	12	0	1
GO:0010305	Leaf vascular tissue pattern formation	0	1	0	639	27	0	1
GO:0010287	Plastoglobule	0	1	0	639	78	0	1
GO:0010277	Chlorophyllide a oxygenase [overall] activity	0	1	0	639	10	0	1
GO:0010267	Production of ta-siRNAs involved in RNA interference	0	1	0	639	15	0	1
GO:0010264	Myo-inositol hexakisphosphate biosynthetic process	0	1	0	639	11	0	1
GO:0010262	Somatic embryogenesis	0	1	0	639	11	0	1
GO:0010229	Inflorescence development	0	1	0	639	21	0	1
GO:0010223	Secondary shoot formation	0	1	0	639	13	0	1
GO:0010218	Response to far red light	0	1	0	639	42	0	1
GO:0010215	Cellulose microfibril organization	0	1	0	639	54	0	1
GO:0010208	Pollen wall assembly	0	1	0	639	10	0	1
GO:0010207	Photosystem II assembly	0	1	0	639	26	0	1
GO:0010205	Photoinhibition	0	1	0	639	12	0	1
GO:0010204	Defense response signaling pathway, resistance gene-independent	0	1	0	639	10	0	1
GO:0010227	Floral organ abscission	0	1	0	639	23	0	1
GO:0010319	Stromule	0	1	0	639	37	0	1
GO:0010333	Terpene synthase activity	0	1	0	639	93	0	1
GO:0010951	Negative regulation of endopeptidase activity	0	1	0	639	136	0	1
GO:0010628	Positive regulation of gene expression	0	1	0	639	13	0	1
GO:0010598	NAD(P)H dehydrogenase complex (plastoquinone)	0	1	0	639	10	0	1
GO:0010588	Cotyledon vascular tissue pattern formation	0	1	0	639	18	0	1
GO:0010555	Response to mannitol	0	1	0	639	10	0	1
GO:0010540	Basipetal auxin transport	0	1	0	639	12	0	1
GO:0010332	Response to gamma radiation	0	1	0	639	12	0	1
GO:0010497	Plasmodesmata-mediated intercellular transport	0	1	0	639	14	0	1
GO:0010492	Maintenance of shoot apical meristem identity	0	1	0	639	16	0	1
GO:0010468	Regulation of gene expression	0	1	0	639	27	0	1
GO:0010449	Root meristem growth	0	1	0	639	13	0	1
GO:0010431	Seed maturation	0	1	0	639	25	0	1
GO:0010417	Glucuronoxylan biosynthetic process	0	1	0	639	13	0	1
GO:0010380	Regulation of chlorophyll biosynthetic process	0	1	0	639	13	0	1
GO:0010345	Suberin biosynthetic process	0	1	0	639	12	0	1
GO:0010494	Cytoplasmic stress granule	0	1	0	639	11	0	1
GO:0031047	Gene silencing by RNA	0	1	0	639	28	0	1
GO:0030276	Clathrin binding	0	1	0	639	53	0	1
GO:0051026	Chiasma assembly	0	1	0	639	15	0	1
GO:0051017	Actin filament bundle assembly	0	1	0	639	16	0	1
GO:0051015	Actin filament binding	0	1	0	639	19	0	1
GO:0051013	Microtubule severing	0	1	0	639	13	0	1
GO:0050832	Defense response to fungus	0.773646	1	1	639	204	1.56e-05	1
GO:0050829	Defense response to Gram-negative bacterium	0	1	0	639	12	0	1
GO:0050826	Response to freezing	0	1	0	639	19	0	1
GO:0050821	Protein stabilization	0	1	0	639	10	0	1
GO:0050664	Oxidoreductase activity, acting on NAD(P)H, oxygen as acceptor	0	1	0	639	28	0	1
GO:0050307	Sucrose-phosphate phosphatase activity	0	1	0	639	15	0	1
GO:0050113	Inositol oxygenase activity	0	1	0	639	12	0	1
GO:0048868	Pollen tube development	0	1	0	639	20	0	1
GO:0048825	Cotyledon development	0	1	0	639	25	0	1
GO:0051087	Chaperone binding	0	1	0	639	39	0	1
GO:0051205	Protein insertion into membrane	0	1	0	639	15	0	1
GO:0051865	Protein autoubiquitination	0	1	0	639	13	0	1
GO:0051861	Glycolipid binding	0	1	0	639	29	0	1
GO:0051726	Regulation of cell cycle	0	1	0	639	18	0	1
GO:0051716	Cellular response to stimulus	0	1	0	639	10	0	1
GO:0051607	Defense response to virus	0	1	0	639	25	0	1
GO:0051603	Proteolysis involved in cellular protein catabolic process	0	1	0	639	59	0	1
GO:0051539	4 iron, 4 sulfur cluster binding	0	1	0	639	92	0	1
GO:0051117	ATPase binding	0	1	0	639	10	0	1
GO:0051510	Regulation of unidimensional cell growth	0	1	0	639	10	0	1
GO:0051302	Regulation of cell division	0	1	0	639	24	0	1
GO:0051301	Cell division	0	1	0	639	76	0	1
GO:0051287	NAD binding	0.929606	1	1	639	170	1.56e-05	1
GO:0051276	Chromosome organization	0	1	0	639	21	0	1
GO:0051260	Protein homooligomerization	0	1	0	639	28	0	1
GO:0051252	Regulation of RNA metabolic process	0	1	0	639	10	0	1
GO:0051225	Spindle assembly	0	1	0	639	17	0	1
GO:0051536	Iron-sulfur cluster binding	0	1	0	639	84	0	1
GO:0051920	Peroxiredoxin activity	0	1	0	639	10	0	1
GO:0048768	Root hair cell tip growth	0	1	0	639	19	0	1
GO:0048766	Root hair initiation	0	1	0	639	11	0	1
GO:0048316	Seed development	0	1	0	639	43	0	1
GO:0048268	Clathrin coat assembly	0	1	0	639	48	0	1
GO:0048235	Pollen sperm cell differentiation	0	1	0	639	26	0	1
GO:0048193	Golgi vesicle transport	0	1	0	639	23	0	1
GO:0048038	Quinone binding	0	1	0	639	53	0	1
GO:0048037	Cofactor binding	0	1	0	639	10	0	1
GO:0047769	Arogenate dehydratase activity	0	1	0	639	18	0	1
GO:0047443	4-hydroxy-4-methyl-2-oxoglutarate aldolase activity	0	1	0	639	10	0	1
GO:0048354	Mucilage biosynthetic process involved in seed coat development	0	1	0	639	13	0	1
GO:0047372	Acylglycerol lipase activity	0	1	0	639	15	0	1
GO:0047325	Inositol tetrakisphosphate 1-kinase activity	0	1	0	639	15	0	1
GO:0047134	Protein-disulfide reductase activity	0	1	0	639	67	0	1
GO:0046939	Nucleotide phosphorylation	0	1	0	639	40	0	1
GO:0046938	Phytochelatin biosynthetic process	0	1	0	639	12	0	1
GO:0046923	ER retention sequence binding	0	1	0	639	25	0	1
GO:0047334	Diphosphate-fructose-6-phosphate 1-phosphotransferase activity	0	1	0	639	10	0	1
GO:0048367	Shoot system development	0	1	0	639	26	0	1
GO:0048765	Root hair cell differentiation	0	1	0	639	12	0	1
GO:0048759	Xylem vessel member cell differentiation	0	1	0	639	10	0	1
GO:0048658	Anther wall tapetum development	0	1	0	639	11	0	1
GO:0048653	Anther development	0	1	0	639	21	0	1
GO:0048579	Negative regulation of long-day photoperiodism, flowering	0	1	0	639	11	0	1
GO:0048573	Photoperiodism, flowering	0	1	0	639	37	0	1
GO:0048564	Photosystem I assembly	0	1	0	639	10	0	1
GO:0048544	Recognition of pollen	0	1	0	639	120	0	1
GO:0048366	Leaf development	0	1	0	639	79	0	1
GO:0048528	Post-embryonic root development	0	1	0	639	11	0	1
GO:0048510	Regulation of timing of transition from vegetative to reproductive phase	0	1	0	639	36	0	1
GO:0048500	Signal recognition particle	0	1	0	639	20	0	1
GO:0048481	Plant ovule development	0	1	0	639	42	0	1
GO:0048467	Gynoecium development	0	1	0	639	11	0	1
GO:0048443	Stamen development	0	1	0	639	16	0	1
GO:0048441	Petal development	0	1	0	639	11	0	1
GO:0048440	Carpel development	0	1	0	639	13	0	1
GO:0048527	Lateral root development	0	1	0	639	46	0	1
GO:0052543	Callose deposition in cell wall	0	1	0	639	10	0	1
GO:0052544	Defense response by callose deposition in cell wall	0	1	0	639	16	0	1
GO:0052689	Carboxylic ester hydrolase activity	0	1	0	639	11	0	1
GO:0090502	RNA phosphodiester bond hydrolysis, endonucleolytic	0	1	0	639	91	0	1
GO:0090501	RNA phosphodiester bond hydrolysis	0	1	0	639	15	0	1
GO:0090406	Pollen tube	0	1	0	639	50	0	1
GO:0090404	Pollen tube tip	0	1	0	639	13	0	1
GO:0090378	Seed trichome elongation	0	1	0	639	28	0	1
GO:0090351	Seedling development	0	1	0	639	11	0	1
GO:0090332	Stomatal closure	0	1	0	639	12	0	1
GO:0090305	Nucleic acid phosphodiester bond hydrolysis	0	1	0	639	136	0	1
GO:0090503	RNA phosphodiester bond hydrolysis, exonucleolytic	0	1	0	639	15	0	1
GO:0089701	U2AF	0	1	0	639	12	0	1
GO:0080186	Developmental vegetative growth	0	1	0	639	12	0	1
GO:0080156	Mitochondrial mRNA modification	0	1	0	639	21	0	1
GO:0080147	Root hair cell development	0	1	0	639	17	0	1
GO:0080130	L-phenylalanine:2-oxoglutarate aminotransferase activity	0	1	0	639	23	0	1
GO:0080092	Regulation of pollen tube growth	0	1	0	639	23	0	1
GO:0080188	RNA-directed DNA methylation	0	1	0	639	20	0	1
GO:0080043	Quercetin 3-O-glucosyltransferase activity	0	1	0	639	18	0	1
GO:2000377	Regulation of reactive oxygen species metabolic process	0	1	0	639	17	0	1
GO:2000028	Regulation of photoperiodism, flowering	0	1	0	639	17	0	1
GO:2000024	Regulation of leaf development	0	1	0	639	15	0	1
GO:2000022	Regulation of jasmonic acid mediated signaling pathway	0	1	0	639	12	0	1
GO:2000012	Regulation of auxin polar transport	0	1	0	639	16	0	1
GO:1990714	Hydroxyproline O-galactosyltransferase activity	0	1	0	639	10	0	1
GO:1903959	Regulation of anion transmembrane transport	0	1	0	639	61	0	1
GO:1903830	Magnesium ion transmembrane transport	0	1	0	639	27	0	1
GO:0098655	Cation transmembrane transport	0	1	0	639	71	0	1
GO:1903507	Negative regulation of nucleic acid-templated transcription	0	1	0	639	12	0	1
GO:1901642	Nucleoside transmembrane transport	0	1	0	639	23	0	1
GO:1900865	Chloroplast RNA modification	0	1	0	639	10	0	1
GO:1900150	Regulation of defense response to fungus	0	1	0	639	11	0	1
GO:1900057	Positive regulation of leaf senescence	0	1	0	639	10	0	1
GO:1903506	Regulation of nucleic acid-templated transcription	0	1	0	639	15	0	1
GO:0080027	Response to herbivore	0	1	0	639	11	0	1
GO:0080022	Primary root development	0	1	0	639	29	0	1
GO:0080008	Cul4-RING E3 ubiquitin ligase complex	0	1	0	639	14	0	1
GO:0070402	NADPH binding	0	1	0	639	12	0	1
GO:0070370	Cellular heat acclimation	0	1	0	639	10	0	1
GO:0070290	N-acylphosphatidylethanolamine-specific phospholipase D activity	0	1	0	639	20	0	1
GO:0070084	Protein initiator methionine removal	0	1	0	639	19	0	1
GO:0070008	Serine-type exopeptidase activity	0	1	0	639	14	0	1
GO:0070006	Metalloaminopeptidase activity	0	1	0	639	19	0	1
GO:0061615	Glycolytic process through fructose-6-phosphate	0	1	0	639	37	0	1
GO:0061025	Membrane fusion	0	1	0	639	77	0	1
GO:0070417	Cellular response to cold	0	1	0	639	27	0	1
GO:0060321	Acceptance of pollen	0	1	0	639	10	0	1
GO:0055072	Iron ion homeostasis	0	1	0	639	13	0	1
GO:0055062	Phosphate ion homeostasis	0	1	0	639	15	0	1
GO:0055028	Cortical microtubule	0	1	0	639	10	0	1
GO:0052726	Inositol-1,3,4-trisphosphate 5-kinase activity	0	1	0	639	15	0	1
GO:0052725	Inositol-1,3,4-trisphosphate 6-kinase activity	0	1	0	639	16	0	1
GO:0052716	Hydroquinone:oxygen oxidoreductase activity	0	1	0	639	48	0	1
GO:0052692	Raffinose alpha-galactosidase activity	0	1	0	639	14	0	1
GO:0055075	Potassium ion homeostasis	0	1	0	639	13	0	1
GO:0070461	SAGA-type complex	0	1	0	639	20	0	1
GO:0070569	Uridylyltransferase activity	0	1	0	639	11	0	1
GO:0072593	Reactive oxygen species metabolic process	0	1	0	639	11	0	1
GO:0072488	Ammonium transmembrane transport	0	1	0	639	19	0	1
GO:0071949	FAD binding	0	1	0	639	25	0	1
GO:0071944	Cell periphery	0	1	0	639	10	0	1
GO:0071901	Negative regulation of protein serine/threonine kinase activity	0	1	0	639	21	0	1
GO:0071897	DNA biosynthetic process	0	1	0	639	72	0	1
GO:0071805	Potassium ion transmembrane transport	0	1	0	639	98	0	1
GO:0071732	Cellular response to nitric oxide	0	1	0	639	20	0	1
GO:0071577	Zinc II ion transmembrane transport	0	1	0	639	40	0	1
GO:0071456	Cellular response to hypoxia	0	1	0	639	20	0	1
GO:0071369	Cellular response to ethylene stimulus	0	1	0	639	21	0	1
GO:0071365	Cellular response to auxin stimulus	0	1	0	639	11	0	1
GO:0071281	Cellular response to iron ion	0	1	0	639	30	0	1
GO:0071215	Cellular response to abscisic acid stimulus	0	1	0	639	23	0	1
GO:0070932	Histone H3 deacetylation	0	1	0	639	11	0	1
GO:0070814	Hydrogen sulfide biosynthetic process	0	1	0	639	13	0	1
GO:0070652	HAUS complex	0	1	0	639	11	0	1
GO:0046912	Transferase activity, transferring acyl groups, acyl groups converted into alkyl on transfer	0	1	0	639	32	0	1
GO:0046907	Intracellular transport	0	1	0	639	19	0	1
GO:0046873	Metal ion transmembrane transporter activity	0	1	0	639	52	0	1
GO:0034599	Cellular response to oxidative stress	0	1	0	639	12	0	1
GO:0034314	Arp2/3 complex-mediated actin nucleation	0	1	0	639	19	0	1
GO:0034220	Ion transmembrane transport	0	1	0	639	50	0	1
GO:0034047	Regulation of protein phosphatase type 2A activity	0	1	0	639	57	0	1
GO:0033897	Ribonuclease T2 activity	0	1	0	639	15	0	1
GO:0033743	Peptide-methionine (R)-S-oxide reductase activity	0	1	0	639	16	0	1
GO:0033612	Receptor serine/threonine kinase binding	0	1	0	639	21	0	1
GO:0034605	Cellular response to heat	0	1	0	639	15	0	1
GO:0033588	Elongator holoenzyme complex	0	1	0	639	12	0	1
GO:0033290	Eukaryotic 48S preinitiation complex	0	1	0	639	62	0	1
GO:0033180	Proton-transporting V-type ATPase, V1 domain	0	1	0	639	24	0	1
GO:0033179	Proton-transporting V-type ATPase, V0 domain	0	1	0	639	41	0	1
GO:0033178	Proton-transporting two-sector ATPase complex, catalytic domain	0	1	0	639	16	0	1
GO:0033014	Tetrapyrrole biosynthetic process	0	1	0	639	17	0	1
GO:0032957	Inositol trisphosphate metabolic process	0	1	0	639	18	0	1
GO:0032784	Regulation of DNA-templated transcription, elongation	0	1	0	639	10	0	1
GO:0032549	Ribonucleoside binding	0	1	0	639	22	0	1
GO:0033523	Histone H2B ubiquitination	0	1	0	639	10	0	1
GO:0032544	Plastid translation	0	1	0	639	12	0	1
GO:0034755	Iron ion transmembrane transport	0	1	0	639	10	0	1
GO:0034976	Response to endoplasmic reticulum stress	0	1	0	639	11	0	1
GO:0042128	Nitrate assimilation	0	1	0	639	13	0	1
GO:0042127	Regulation of cell proliferation	0	1	0	639	25	0	1
GO:0042026	Protein refolding	0	1	0	639	36	0	1
GO:0042023	DNA endoreduplication	0	1	0	639	17	0	1
GO:0036459	Thiol-dependent ubiquitinyl hydrolase activity	0	1	0	639	79	0	1
GO:0036265	RNA (guanine-N7)-methylation	0	1	0	639	17	0	1
GO:0036065	Fucosylation	0	1	0	639	43	0	1
GO:0034968	Histone lysine methylation	0	1	0	639	60	0	1
GO:0035434	Copper ion transmembrane transport	0	1	0	639	24	0	1
GO:0035335	Peptidyl-tyrosine dephosphorylation	0	1	0	639	68	0	1
GO:0035265	Organ growth	0	1	0	639	13	0	1
GO:0035235	Ionotropic glutamate receptor signaling pathway	0	1	0	639	69	0	1
GO:0035196	Production of miRNAs involved in gene silencing by miRNA	0	1	0	639	10	0	1
GO:0035091	Phosphatidylinositol binding	0	1	0	639	25	0	1
GO:0035064	Methylated histone binding	0	1	0	639	11	0	1
GO:0035725	Sodium ion transmembrane transport	0	1	0	639	13	0	1
GO:0032508	DNA duplex unwinding	0	1	0	639	150	0	1
GO:0032472	Golgi calcium ion transport	0	1	0	639	17	0	1
GO:0031123	RNA 3'-end processing	0	1	0	639	14	0	1
GO:0031072	Heat shock protein binding	0	1	0	639	63	0	1
GO:0009789	Positive regulation of abscisic acid-activated signaling pathway	0	1	0	639	25	0	1
GO:0031012	Extracellular matrix	0	1	0	639	20	0	1
GO:0030983	Mismatched DNA binding	0	1	0	639	31	0	1
GO:0030976	Thiamine pyrophosphate binding	0	1	0	639	24	0	1
GO:0030955	Potassium ion binding	0	1	0	639	54	0	1
GO:0030942	Endoplasmic reticulum signal peptide binding	0	1	0	639	10	0	1
GO:0031124	mRNA 3'-end processing	0	1	0	639	13	0	1
GO:0030904	Retromer complex	0	1	0	639	16	0	1
GO:0030529	Intracellular ribonucleoprotein complex	0	1	0	639	43	0	1
GO:0030497	Fatty acid elongation	0	1	0	639	10	0	1
GO:0030488	tRNA methylation	0	1	0	639	36	0	1
GO:0030422	Production of siRNA involved in RNA interference	0	1	0	639	13	0	1
GO:0030418	Nicotianamine biosynthetic process	0	1	0	639	17	0	1
GO:0030410	Nicotianamine synthase activity	0	1	0	639	17	0	1
GO:0030286	Dynein complex	0	1	0	639	22	0	1
GO:0031167	rRNA methylation	0	1	0	639	10	0	1
GO:0031225	Anchored component of membrane	0	1	0	639	46	0	1
GO:0031307	Integral component of mitochondrial outer membrane	0	1	0	639	22	0	1
GO:0032041	NAD-dependent histone deacetylase activity (H3-K14 specific)	0	1	0	639	11	0	1
GO:0032040	Small-subunit processome	0	1	0	639	31	0	1
GO:0032012	Regulation of ARF protein signal transduction	0	1	0	639	15	0	1
GO:0031977	Thylakoid lumen	0	1	0	639	14	0	1
GO:0031969	Chloroplast membrane	0	1	0	639	10	0	1
GO:0031966	Mitochondrial membrane	0	1	0	639	12	0	1
GO:0031683	G-protein beta/gamma-subunit complex binding	0	1	0	639	15	0	1
GO:0031640	Killing of cells of other organism	0	1	0	639	27	0	1
GO:0031625	Ubiquitin protein ligase binding	0	1	0	639	42	0	1
GO:0031515	tRNA (m1A) methyltransferase complex	0	1	0	639	10	0	1
GO:0031461	Cullin-RING ubiquitin ligase complex	0	1	0	639	12	0	1
GO:0031425	Chloroplast RNA processing	0	1	0	639	10	0	1
GO:0031418	L-ascorbic acid binding	0	1	0	639	55	0	1
GO:0031408	Oxylipin biosynthetic process	0	1	0	639	27	0	1
GO:0031369	Translation initiation factor binding	0	1	0	639	10	0	1
GO:0031348	Negative regulation of defense response	0	1	0	639	22	0	1
GO:0031314	Extrinsic component of mitochondrial inner membrane	0	1	0	639	15	0	1
GO:0042132	Fructose 1,6-bisphosphate 1-phosphatase activity	0	1	0	639	12	0	1
GO:0042147	Retrograde transport, endosome to Golgi	0	1	0	639	17	0	1
GO:0042254	Ribosome biogenesis	0	1	0	639	83	0	1
GO:0045492	Xylan biosynthetic process	0	1	0	639	38	0	1
GO:0045489	Pectin biosynthetic process	0	1	0	639	71	0	1
GO:0045300	Acyl-[acyl-carrier-protein] desaturase activity	0	1	0	639	13	0	1
GO:0045156	Electron transporter, transferring electrons within the cyclic electron transport pathway of photosynthesis activity	0	1	0	639	12	0	1
GO:0045087	Innate immune response	0	1	0	639	24	0	1
GO:0045040	Protein import into mitochondrial outer membrane	0	1	0	639	14	0	1
GO:0045037	Protein import into chloroplast stroma	0	1	0	639	18	0	1
GO:0045017	Glycerolipid biosynthetic process	0	1	0	639	37	0	1
GO:0044237	Cellular metabolic process	0	1	0	639	20	0	1
GO:0044211	CTP salvage	0	1	0	639	13	0	1
GO:0044210	'de novo' CTP biosynthetic process	0	1	0	639	17	0	1
GO:0044208	'de novo' AMP biosynthetic process	0	1	0	639	11	0	1
GO:0045116	Protein neddylation	0	1	0	639	11	0	1
GO:0044206	UMP salvage	0	1	0	639	13	0	1
GO:0045892	Negative regulation of transcription, DNA-templated	0	1	0	639	127	0	1
GO:0046856	Phosphatidylinositol dephosphorylation	0	1	0	639	54	0	1
GO:0046836	Glycolipid transport	0	1	0	639	29	0	1
GO:0046835	Carbohydrate phosphorylation	0	1	0	639	69	0	1
GO:0046777	Protein autophosphorylation	0	1	0	639	96	0	1
GO:0046688	Response to copper ion	0	1	0	639	10	0	1
GO:0046685	Response to arsenic-containing substance	0	1	0	639	12	0	1
GO:0046658	Anchored component of plasma membrane	0	1	0	639	77	0	1
GO:0045859	Regulation of protein kinase activity	0	1	0	639	32	0	1
GO:0046654	Tetrahydrofolate biosynthetic process	0	1	0	639	10	0	1
GO:0046524	Sucrose-phosphate synthase activity	0	1	0	639	10	0	1
GO:0046470	Phosphatidylcholine metabolic process	0	1	0	639	20	0	1
GO:0046417	Chorismate metabolic process	0	1	0	639	12	0	1
GO:0046274	Lignin catabolic process	0	1	0	639	48	0	1
GO:0046168	Glycerol-3-phosphate catabolic process	0	1	0	639	12	0	1
GO:0046034	ATP metabolic process	0	1	0	639	16	0	1
GO:0045905	Positive regulation of translational termination	0	1	0	639	13	0	1
GO:0045901	Positive regulation of translational elongation	0	1	0	639	13	0	1
GO:0046556	Alpha-L-arabinofuranosidase activity	0	1	0	639	11	0	1
GO:0044030	Regulation of DNA methylation	0	1	0	639	19	0	1
GO:0043631	RNA polyadenylation	0	1	0	639	16	0	1
GO:0043622	Cortical microtubule organization	0	1	0	639	21	0	1
GO:0042773	ATP synthesis coupled electron transport	0	1	0	639	12	0	1
GO:0042765	GPI-anchor transamidase complex	0	1	0	639	11	0	1
GO:0042761	Very long-chain fatty acid biosynthetic process	0	1	0	639	12	0	1
GO:0042752	Regulation of circadian rhythm	0	1	0	639	18	0	1
GO:0042742	Defense response to bacterium	0.70097	1	1	639	225	1.56e-05	1
GO:0042651	Thylakoid membrane	0	1	0	639	29	0	1
GO:0042631	Cellular response to water deprivation	0	1	0	639	27	0	1
GO:0042578	Phosphoric ester hydrolase activity	0	1	0	639	35	0	1
GO:0042555	MCM complex	0	1	0	639	19	0	1
GO:0042542	Response to hydrogen peroxide	0	1	0	639	60	0	1
GO:0042393	Histone binding	0	1	0	639	100	0	1
GO:0042372	Phylloquinone biosynthetic process	0	1	0	639	11	0	1
GO:0042335	Cuticle development	0	1	0	639	27	0	1
GO:0042274	Ribosomal small subunit biogenesis	0	1	0	639	12	0	1
GO:0042256	Mature ribosome assembly	0	1	0	639	10	0	1
GO:0042549	Photosystem II stabilization	0	1	0	639	15	0	1
GO:0042819	Vitamin B6 biosynthetic process	0	1	0	639	10	0	1
GO:0042823	Pyridoxal phosphate biosynthetic process	0	1	0	639	15	0	1
GO:0043015	Gamma-tubulin binding	0	1	0	639	17	0	1
GO:0043621	Protein self-association	0	1	0	639	50	0	1
GO:0043547	Positive regulation of GTPase activity	0	1	0	639	152	0	1
GO:0043531	ADP binding	0.677704	1	2	639	465	3.12e-05	1
GO:0043424	Protein histidine kinase binding	0	1	0	639	22	0	1
GO:0043248	Proteasome assembly	0	1	0	639	14	0	1
GO:0043234	Protein complex	0	1	0	639	19	0	1
GO:0043231	Intracellular membrane-bounded organelle	0	1	0	639	16	0	1
GO:0043161	Proteasome-mediated ubiquitin-dependent protein catabolic process	0	1	0	639	24	0	1
GO:0043140	ATP-dependent 3'-5' DNA helicase activity	0	1	0	639	10	0	1
GO:0043130	Ubiquitin binding	0	1	0	639	18	0	1
GO:0043085	Positive regulation of catalytic activity	0	1	0	639	31	0	1
GO:0043069	Negative regulation of programmed cell death	0	1	0	639	17	0	1
GO:0043067	Regulation of programmed cell death	0	1	0	639	10	0	1
GO:0043023	Ribosomal large subunit binding	0	1	0	639	14	0	1
GO:0043022	Ribosome binding	0	1	0	639	45	0	1
GO:0042176	Regulation of protein catabolic process	0	1	0	639	13	0	1
GO:0009788	Negative regulation of abscisic acid-activated signaling pathway	0	1	0	639	35	0	1
GO:0009735	Response to cytokinin	0.849072	1	1	639	186	1.56e-05	1
GO:0009773	Photosynthetic electron transport in photosystem I	0	1	0	639	11	0	1
GO:0005086	ARF guanyl-nucleotide exchange factor activity	0	1	0	639	15	0	1
GO:0004970	Ionotropic glutamate receptor activity	0	1	0	639	70	0	1
GO:0004930	G-protein coupled receptor activity	0	1	0	639	10	0	1
GO:0004872	Receptor activity	0	1	0	639	10	0	1
GO:0004871	Signal transducer activity	0	1	0	639	71	0	1
GO:0004869	Cysteine-type endopeptidase inhibitor activity	0	1	0	639	53	0	1
GO:0004867	Serine-type endopeptidase inhibitor activity	0	1	0	639	15	0	1
GO:0004866	Endopeptidase inhibitor activity	0	1	0	639	72	0	1
GO:0005089	Rho guanyl-nucleotide exchange factor activity	0	1	0	639	50	0	1
GO:0004864	Protein phosphatase inhibitor activity	0	1	0	639	19	0	1
GO:0004853	Uroporphyrinogen decarboxylase activity	0	1	0	639	13	0	1
GO:0004849	Uridine kinase activity	0	1	0	639	13	0	1
GO:0004843	Thiol-dependent ubiquitin-specific protease activity	0	1	0	639	39	0	1
GO:0004834	Tryptophan synthase activity	0	1	0	639	20	0	1
GO:0004832	Valine-tRNA ligase activity	0	1	0	639	12	0	1
GO:0004830	Tryptophan-tRNA ligase activity	0	1	0	639	12	0	1
GO:0004861	Cyclin-dependent protein serine/threonine kinase inhibitor activity	0	1	0	639	26	0	1
GO:0004828	Serine-tRNA ligase activity	0	1	0	639	10	0	1
GO:0005096	GTPase activator activity	0	1	0	639	89	0	1
GO:0005385	Zinc ion transmembrane transporter activity	0	1	0	639	41	0	1
GO:0005381	Iron ion transmembrane transporter activity	0	1	0	639	17	0	1
GO:0005375	Copper ion transmembrane transporter activity	0	1	0	639	25	0	1
GO:0005351	Sugar:proton symporter activity	0	1	0	639	24	0	1
GO:0005347	ATP transmembrane transporter activity	0	1	0	639	10	0	1
GO:0005337	Nucleoside transmembrane transporter activity	0	1	0	639	20	0	1
GO:0005319	Lipid transporter activity	0	1	0	639	11	0	1
GO:0005094	Rho GDP-dissociation inhibitor activity	0	1	0	639	14	0	1
GO:0005315	Inorganic phosphate transmembrane transporter activity	0	1	0	639	29	0	1
GO:0005249	Voltage-gated potassium channel activity	0	1	0	639	31	0	1
GO:0005247	Voltage-gated chloride channel activity	0	1	0	639	24	0	1
GO:0005242	Inward rectifier potassium channel activity	0	1	0	639	10	0	1
GO:0005216	Ion channel activity	0	1	0	639	41	0	1
GO:0005200	Structural constituent of cytoskeleton	0	1	0	639	60	0	1
GO:0005199	Structural constituent of cell wall	0	1	0	639	19	0	1
GO:0005198	Structural molecule activity	0	1	0	639	88	0	1
GO:0005267	Potassium channel activity	0	1	0	639	12	0	1
GO:0004826	Phenylalanine-tRNA ligase activity	0	1	0	639	14	0	1
GO:0004820	Glycine-tRNA ligase activity	0	1	0	639	10	0	1
GO:0004816	Asparagine-tRNA ligase activity	0	1	0	639	12	0	1
GO:0004664	Prephenate dehydratase activity	0	1	0	639	22	0	1
GO:0004652	Polynucleotide adenylyltransferase activity	0	1	0	639	16	0	1
GO:0004643	Phosphoribosylaminoimidazolecarboxamide formyltransferase activity	0	1	0	639	11	0	1
GO:0004634	Phosphopyruvate hydratase activity	0	1	0	639	10	0	1
GO:0004630	Phospholipase D activity	0	1	0	639	22	0	1
GO:0004618	Phosphoglycerate kinase activity	0	1	0	639	13	0	1
GO:0004616	Phosphogluconate dehydrogenase (decarboxylating) activity	0	1	0	639	18	0	1
GO:0004609	Phosphatidylserine decarboxylase activity	0	1	0	639	10	0	1
GO:0004579	Dolichyl-diphosphooligosaccharide-protein glycotransferase activity	0	1	0	639	16	0	1
GO:0004576	Oligosaccharyl transferase activity	0	1	0	639	12	0	1
GO:0004575	Sucrose alpha-glucosidase activity	0	1	0	639	16	0	1
GO:0004568	Chitinase activity	0	1	0	639	63	0	1
GO:0004605	Phosphatidate cytidylyltransferase activity	0	1	0	639	12	0	1
GO:0004707	MAP kinase activity	0	1	0	639	51	0	1
GO:0004713	Protein tyrosine kinase activity	0	1	0	639	59	0	1
GO:0004813	Alanine-tRNA ligase activity	0	1	0	639	10	0	1
GO:0004807	Triose-phosphate isomerase activity	0	1	0	639	11	0	1
GO:0004806	Triglyceride lipase activity	0	1	0	639	14	0	1
GO:0004805	Trehalose-phosphatase activity	0	1	0	639	24	0	1
GO:0004797	Thymidine kinase activity	0	1	0	639	12	0	1
GO:0004792	Thiosulfate sulfurtransferase activity	0	1	0	639	13	0	1
GO:0004791	Thioredoxin-disulfide reductase activity	0	1	0	639	10	0	1
GO:0004784	Superoxide dismutase activity	0	1	0	639	26	0	1
GO:0004781	Sulfate adenylyltransferase (ATP) activity	0	1	0	639	12	0	1
GO:0004751	Ribose-5-phosphate isomerase activity	0	1	0	639	12	0	1
GO:0004749	Ribose phosphate diphosphokinase activity	0	1	0	639	10	0	1
GO:0004747	Ribokinase activity	0	1	0	639	30	0	1
GO:0004743	Pyruvate kinase activity	0	1	0	639	54	0	1
GO:0004739	Pyruvate dehydrogenase (acetyl-transferring) activity	0	1	0	639	11	0	1
GO:0004725	Protein tyrosine phosphatase activity	0	1	0	639	66	0	1
GO:0004722	Protein serine/threonine phosphatase activity	0	1	0	639	18	0	1
GO:0005471	ATP:ADP antiporter activity	0	1	0	639	14	0	1
GO:0004559	Alpha-mannosidase activity	0	1	0	639	13	0	1
GO:0005484	SNAP receptor activity	0	1	0	639	80	0	1
GO:0005876	Spindle microtubule	0	1	0	639	11	0	1
GO:0005875	Microtubule associated complex	0	1	0	639	15	0	1
GO:0005856	Cytoskeleton	0	1	0	639	28	0	1
GO:0005853	Eukaryotic translation elongation factor 1 complex	0	1	0	639	16	0	1
GO:0005852	Eukaryotic translation initiation factor 3 complex	0	1	0	639	72	0	1
GO:0005849	mRNA cleavage factor complex	0	1	0	639	19	0	1
GO:0005839	Proteasome core complex	0	1	0	639	55	0	1
GO:0005885	Arp2/3 protein complex	0	1	0	639	19	0	1
GO:0005834	Heterotrimeric G-protein complex	0	1	0	639	15	0	1
GO:0005819	Spindle	0	1	0	639	28	0	1
GO:0005815	Microtubule organizing center	0	1	0	639	18	0	1
GO:0005801	Cis-Golgi network	0	1	0	639	18	0	1
GO:0005795	Golgi stack	0	1	0	639	11	0	1
GO:0005794	Golgi apparatus	0.729955	1	2	639	432	3.12e-05	1
GO:0005789	Endoplasmic reticulum membrane	0.62291	1	1	639	253	1.56e-05	1
GO:0005787	Signal peptidase complex	0	1	0	639	25	0	1
GO:0005786	Signal recognition particle, endoplasmic reticulum targeting	0	1	0	639	16	0	1
GO:0005956	Protein kinase CK2 complex	0	1	0	639	17	0	1
GO:0006072	Glycerol-3-phosphate metabolic process	0	1	0	639	11	0	1
GO:0006032	Chitin catabolic process	0	1	0	639	64	0	1
GO:0006024	Glycosaminoglycan biosynthetic process	0	1	0	639	11	0	1
GO:0006021	Inositol biosynthetic process	0	1	0	639	12	0	1
GO:0006014	D-ribose metabolic process	0	1	0	639	28	0	1
GO:0006013	Mannose metabolic process	0	1	0	639	10	0	1
GO:0006012	Galactose metabolic process	0	1	0	639	29	0	1
GO:0005887	Integral component of plasma membrane	0	1	0	639	32	0	1
GO:0006002	Fructose 6-phosphate metabolic process	0	1	0	639	28	0	1
GO:0005992	Trehalose biosynthetic process	0	1	0	639	59	0	1
GO:0005986	Sucrose biosynthetic process	0	1	0	639	19	0	1
GO:0005985	Sucrose metabolic process	0	1	0	639	30	0	1
GO:0005983	Starch catabolic process	0	1	0	639	14	0	1
GO:0005982	Starch metabolic process	0	1	0	639	14	0	1
GO:0005978	Glycogen biosynthetic process	0	1	0	639	23	0	1
GO:0005960	Glycine cleavage complex	0	1	0	639	12	0	1
GO:0006001	Fructose catabolic process	0	1	0	639	12	0	1
GO:0005779	Integral component of peroxisomal membrane	0	1	0	639	27	0	1
GO:0005777	Peroxisome	0.924129	1	1	639	171	1.56e-05	1
GO:0005672	Transcription factor TFIIA complex	0	1	0	639	17	0	1
GO:0005669	Transcription factor TFIID complex	0	1	0	639	21	0	1
GO:0005667	Transcription factor complex	0	1	0	639	32	0	1
GO:0005665	DNA-directed RNA polymerase II, core complex	0	1	0	639	26	0	1
GO:0005654	Nucleoplasm	0	1	0	639	38	0	1
GO:0005635	Nuclear envelope	0	1	0	639	46	0	1
GO:0005674	Transcription factor TFIIF complex	0	1	0	639	11	0	1
GO:0005615	Extracellular space	0	1	0	639	28	0	1
GO:0005545	1-phosphatidylinositol binding	0	1	0	639	48	0	1
GO:0005544	Calcium-dependent phospholipid binding	0	1	0	639	26	0	1
GO:0005543	Phospholipid binding	0	1	0	639	23	0	1
GO:0005536	Glucose binding	0	1	0	639	21	0	1
GO:0005680	Anaphase-promoting complex	0	1	0	639	23	0	1
GO:0005681	Spliceosomal complex	0	1	0	639	28	0	1
GO:0005685	U1 snRNP	0	1	0	639	14	0	1
GO:0005771	Multivesicular body	0	1	0	639	10	0	1
GO:0005770	Late endosome	0	1	0	639	18	0	1
GO:0005769	Early endosome	0	1	0	639	43	0	1
GO:0005759	Mitochondrial matrix	0	1	0	639	89	0	1
GO:0005758	Mitochondrial intermembrane space	0	1	0	639	16	0	1
GO:0005753	Mitochondrial proton-transporting ATP synthase complex	0	1	0	639	11	0	1
GO:0005750	Mitochondrial respiratory chain complex III	0	1	0	639	19	0	1
GO:0005747	Mitochondrial respiratory chain complex I	0	1	0	639	84	0	1
GO:0005746	Mitochondrial respiratory chain	0	1	0	639	13	0	1
GO:0005743	Mitochondrial inner membrane	0	1	0	639	103	0	1
GO:0005742	Mitochondrial outer membrane translocase complex	0	1	0	639	23	0	1
GO:0005740	Mitochondrial envelope	0	1	0	639	23	0	1
GO:0005732	Small nucleolar ribonucleoprotein complex	0	1	0	639	14	0	1
GO:0005694	Chromosome	0	1	0	639	93	0	1
GO:0006075	(1->3)-beta-D-glucan biosynthetic process	0	1	0	639	32	0	1
GO:0004540	Ribonuclease activity	0	1	0	639	18	0	1
GO:0003678	DNA helicase activity	0	1	0	639	112	0	1
GO:0003333	Amino acid transmembrane transport	0	1	0	639	48	0	1
GO:0002943	tRNA dihydrouridine synthesis	0	1	0	639	13	0	1
GO:0002237	Response to molecule of bacterial origin	0	1	0	639	14	0	1
GO:0002213	Defense response to insect	0	1	0	639	16	0	1
GO:0002161	Aminoacyl-tRNA editing activity	0	1	0	639	33	0	1
GO:0002098	tRNA wobble uridine modification	0	1	0	639	16	0	1
GO:0003682	Chromatin binding	0	1	0	639	70	0	1
GO:0001944	Vasculature development	0	1	0	639	25	0	1
GO:0001708	Cell fate specification	0	1	0	639	12	0	1
GO:0001678	Cellular glucose homeostasis	0	1	0	639	19	0	1
GO:0001666	Response to hypoxia	0	1	0	639	27	0	1
GO:0001558	Regulation of cell growth	0	1	0	639	15	0	1
GO:0001522	Pseudouridine synthesis	0	1	0	639	64	0	1
GO:0001510	RNA methylation	0	1	0	639	43	0	1
GO:0001172	Transcription, RNA-templated	0	1	0	639	26	0	1
GO:0001104	RNA polymerase II transcription cofactor activity	0	1	0	639	35	0	1
GO:0001731	Formation of translation preinitiation complex	0	1	0	639	62	0	1
GO:0003684	Damaged DNA binding	0	1	0	639	41	0	1
GO:0003697	Single-stranded DNA binding	0	1	0	639	48	0	1
GO:0003854	3-beta-hydroxy-delta5-steroid dehydrogenase activity	0	1	0	639	12	0	1
GO:0003843	1,3-beta-D-glucan synthase activity	0	1	0	639	32	0	1
GO:0003840	Gamma-glutamyltransferase activity	0	1	0	639	29	0	1
GO:0003830	Beta-1,4-mannosylglycoprotein 4-beta-N-acetylglucosaminyltransferase activity	0	1	0	639	19	0	1
GO:0003779	Actin binding	0.70412	1	1	639	224	1.56e-05	1
GO:0003777	Microtubule motor activity	0.908076	1	1	639	174	1.56e-05	1
GO:0003774	Motor activity	0	1	0	639	62	0	1
GO:0003690	Double-stranded DNA binding	0	1	0	639	108	0	1
GO:0003756	Protein disulfide isomerase activity	0	1	0	639	22	0	1
GO:0003746	Translation elongation factor activity	0	1	0	639	67	0	1
GO:0003743	Translation initiation factor activity	0.755011	1	1	639	209	1.56e-05	1
GO:0003729	mRNA binding	0	1	0	639	47	0	1
GO:0003725	Double-stranded RNA binding	0	1	0	639	20	0	1
GO:0003714	Transcription corepressor activity	0	1	0	639	12	0	1
GO:0003713	Transcription coactivator activity	0	1	0	639	25	0	1
GO:0003712	Transcription cofactor activity	0	1	0	639	75	0	1
GO:0003755	Peptidyl-prolyl cis-trans isomerase activity	0	1	0	639	148	0	1
GO:0000932	Cytoplasmic mRNA processing body	0	1	0	639	26	0	1
GO:0000922	Spindle pole	0	1	0	639	16	0	1
GO:0000911	Cytokinesis by cell plate formation	0	1	0	639	32	0	1
GO:0000226	Microtubule cytoskeleton organization	0	1	0	639	12	0	1
GO:0000220	Vacuolar proton-transporting V-type ATPase, V0 domain	0	1	0	639	10	0	1
GO:0000175	3'-5'-exoribonuclease activity	0	1	0	639	13	0	1
GO:0000165	MAPK cascade	0	1	0	639	51	0	1
GO:0000162	Tryptophan biosynthetic process	0	1	0	639	36	0	1
GO:0000159	Protein phosphatase type 2A complex	0	1	0	639	52	0	1
GO:0000228	Nuclear chromosome	0	1	0	639	16	0	1
GO:0000151	Ubiquitin ligase complex	0	1	0	639	10	0	1
GO:0000105	Histidine biosynthetic process	0	1	0	639	39	0	1
GO:0000103	Sulfate assimilation	0	1	0	639	29	0	1
GO:0000079	Regulation of cyclin-dependent protein serine/threonine kinase activity	0	1	0	639	34	0	1
GO:0000062	Fatty-acyl-CoA binding	0	1	0	639	24	0	1
GO:0000049	tRNA binding	0	1	0	639	44	0	1
GO:0000038	Very long-chain fatty acid metabolic process	0	1	0	639	16	0	1
GO:0000148	1,3-beta-D-glucan synthase complex	0	1	0	639	32	0	1
GO:0000266	Mitochondrial fission	0	1	0	639	12	0	1
GO:0000275	Mitochondrial proton-transporting ATP synthase complex, catalytic core F(1)	0	1	0	639	20	0	1
GO:0000902	Cell morphogenesis	0	1	0	639	19	0	1
GO:0000775	Chromosome, centromeric region	0	1	0	639	20	0	1
GO:0000774	Adenyl-nucleotide exchange factor activity	0	1	0	639	13	0	1
GO:0000724	Double-strand break repair via homologous recombination	0	1	0	639	33	0	1
GO:0000723	Telomere maintenance	0	1	0	639	94	0	1
GO:0000502	Proteasome complex	0	1	0	639	27	0	1
GO:0000439	Core TFIIH complex	0	1	0	639	13	0	1
GO:0000419	DNA-directed RNA polymerase V complex	0	1	0	639	25	0	1
GO:0000418	DNA-directed RNA polymerase IV complex	0	1	0	639	22	0	1
GO:0000413	Protein peptidyl-prolyl isomerization	0	1	0	639	153	0	1
GO:0000398	mRNA splicing, via spliceosome	0	1	0	639	82	0	1
GO:0000373	Group II intron splicing	0	1	0	639	13	0	1
GO:0000347	THO complex	0	1	0	639	13	0	1
GO:0000326	Protein storage vacuole	0	1	0	639	10	0	1
GO:0003857	3-hydroxyacyl-CoA dehydrogenase activity	0	1	0	639	14	0	1
GO:0004550	Nucleoside diphosphate kinase activity	0	1	0	639	18	0	1
GO:0003862	3-isopropylmalate dehydrogenase activity	0	1	0	639	10	0	1
GO:0003872	6-phosphofructokinase activity	0	1	0	639	38	0	1
GO:0004386	Helicase activity	0	1	0	639	104	0	1
GO:0004373	Glycogen (starch) synthase activity	0	1	0	639	10	0	1
GO:0004367	Glycerol-3-phosphate dehydrogenase [NAD+] activity	0	1	0	639	12	0	1
GO:0004364	Glutathione transferase activity	0	1	0	639	13	0	1
GO:0004356	Glutamate-ammonia ligase activity	0	1	0	639	25	0	1
GO:0004351	Glutamate decarboxylase activity	0	1	0	639	16	0	1
GO:0004350	Glutamate-5-semialdehyde dehydrogenase activity	0	1	0	639	10	0	1
GO:0004392	Heme oxygenase (decyclizing) activity	0	1	0	639	11	0	1
GO:0004349	Glutamate 5-kinase activity	0	1	0	639	10	0	1
GO:0004332	Fructose-bisphosphate aldolase activity	0	1	0	639	21	0	1
GO:0004322	Ferroxidase activity	0	1	0	639	13	0	1
GO:0004298	Threonine-type endopeptidase activity	0	1	0	639	91	0	1
GO:0004197	Cysteine-type endopeptidase activity	0	1	0	639	13	0	1
GO:0004348	Glucosylceramidase activity	0	1	0	639	10	0	1
GO:0004396	Hexokinase activity	0	1	0	639	20	0	1
GO:0004416	Hydroxyacylglutathione hydrolase activity	0	1	0	639	14	0	1
GO:0004525	Ribonuclease III activity	0	1	0	639	23	0	1
GO:0004523	RNA-DNA hybrid ribonuclease activity	0	1	0	639	43	0	1
GO:0004521	Endoribonuclease activity	0	1	0	639	10	0	1
GO:0004519	Endonuclease activity	0	1	0	639	42	0	1
GO:0004518	Nuclease activity	0	1	0	639	30	0	1
GO:0004512	Inositol-3-phosphate synthase activity	0	1	0	639	10	0	1
GO:0004506	Squalene monooxygenase activity	0	1	0	639	21	0	1
GO:0004402	Histone acetyltransferase activity	0	1	0	639	49	0	1
GO:0004471	Malate dehydrogenase (decarboxylating) (NAD+) activity	0	1	0	639	19	0	1
GO:0004467	Long-chain fatty acid-CoA ligase activity	0	1	0	639	10	0	1
GO:0004462	Lactoylglutathione lyase activity	0	1	0	639	10	0	1
GO:0004449	Isocitrate dehydrogenase (NAD+) activity	0	1	0	639	13	0	1
GO:0004435	Phosphatidylinositol phospholipase C activity	0	1	0	639	34	0	1
GO:0004420	Hydroxymethylglutaryl-CoA reductase (NADPH) activity	0	1	0	639	55	0	1
GO:0004488	Methylenetetrahydrofolate dehydrogenase (NADP+) activity	0	1	0	639	14	0	1
GO:0004177	Aminopeptidase activity	0	1	0	639	29	0	1
GO:0004176	ATP-dependent peptidase activity	0	1	0	639	41	0	1
GO:0003989	Acetyl-CoA carboxylase activity	0	1	0	639	24	0	1
GO:0003984	Acetolactate synthase activity	0	1	0	639	10	0	1
GO:0003979	UDP-glucose 6-dehydrogenase activity	0	1	0	639	11	0	1
GO:0003978	UDP-glucose 4-epimerase activity	0	1	0	639	23	0	1
GO:0003968	RNA-directed RNA polymerase activity	0	1	0	639	21	0	1
GO:0003958	NADPH-hemoprotein reductase activity	0	1	0	639	13	0	1
GO:0003951	NAD+ kinase activity	0	1	0	639	15	0	1
GO:0003950	NAD+ ADP-ribosyltransferase activity	0	1	0	639	50	0	1
GO:0003993	Acid phosphatase activity	0	1	0	639	130	0	1
GO:0003937	IMP cyclohydrolase activity	0	1	0	639	11	0	1
GO:0003918	DNA topoisomerase type II (ATP-hydrolyzing) activity	0	1	0	639	32	0	1
GO:0003917	DNA topoisomerase type I activity	0	1	0	639	25	0	1
GO:0003899	DNA-directed RNA polymerase activity	0.844499	1	1	639	187	1.56e-05	1
GO:0003896	DNA primase activity	0	1	0	639	11	0	1
GO:0003887	DNA-directed DNA polymerase activity	0	1	0	639	54	0	1
GO:0003886	DNA (cytosine-5-)-methyltransferase activity	0	1	0	639	10	0	1
GO:0003885	D-arabinono-1,4-lactone oxidase activity	0	1	0	639	13	0	1
GO:0003883	CTP synthase activity	0	1	0	639	17	0	1
GO:0003924	GTPase activity	0.997593	1	2	639	317	3.12e-05	1
GO:0003994	Aconitate hydratase activity	0	1	0	639	11	0	1
GO:0003995	Acyl-CoA dehydrogenase activity	0	1	0	639	18	0	1
GO:0003997	Acyl-CoA oxidase activity	0	1	0	639	14	0	1
GO:0004144	Diacylglycerol O-acyltransferase activity	0	1	0	639	51	0	1
GO:0004143	Diacylglycerol kinase activity	0	1	0	639	25	0	1
GO:0004129	Cytochrome-c oxidase activity	0	1	0	639	41	0	1
GO:0004124	Cysteine synthase activity	0	1	0	639	25	0	1
GO:0004106	Chorismate mutase activity	0	1	0	639	11	0	1
GO:0004089	Carbonate dehydratase activity	0	1	0	639	44	0	1
GO:0004075	Biotin carboxylase activity	0	1	0	639	10	0	1
GO:0004072	Aspartate kinase activity	0	1	0	639	12	0	1
GO:0004069	L-aspartate:2-oxoglutarate aminotransferase activity	0	1	0	639	24	0	1
GO:0004066	Asparagine synthase (glutamine-hydrolyzing) activity	0	1	0	639	11	0	1
GO:0004045	Aminoacyl-tRNA hydrolase activity	0	1	0	639	18	0	1
GO:0004042	Acetyl-CoA:L-glutamate N-acetyltransferase activity	0	1	0	639	10	0	1
GO:0004020	Adenylylsulfate kinase activity	0	1	0	639	13	0	1
GO:0004017	Adenylate kinase activity	0	1	0	639	25	0	1
GO:0004014	Adenosylmethionine decarboxylase activity	0	1	0	639	24	0	1
GO:0004013	Adenosylhomocysteinase activity	0	1	0	639	12	0	1
GO:0004003	ATP-dependent DNA helicase activity	0	1	0	639	24	0	1
GO:0003999	Adenine phosphoribosyltransferase activity	0	1	0	639	14	0	1
GO:0003871	5-methyltetrahydropteroyltriglutamate-homocysteine S-methyltransferase activity	0	1	0	639	13	0	1
GO:0009785	Blue light signaling pathway	0	1	0	639	21	0	1
GO:0006086	Acetyl-CoA biosynthetic process from pyruvate	0	1	0	639	11	0	1
GO:0006094	Gluconeogenesis	0	1	0	639	16	0	1
GO:0008964	Phosphoenolpyruvate carboxylase activity	0	1	0	639	21	0	1
GO:0008948	Oxaloacetate decarboxylase activity	0	1	0	639	10	0	1
GO:0008883	Glutamyl-tRNA reductase activity	0	1	0	639	11	0	1
GO:0008878	Glucose-1-phosphate adenylyltransferase activity	0	1	0	639	17	0	1
GO:0008810	Cellulase activity	0	1	0	639	63	0	1
GO:0008725	DNA-3-methyladenine glycosylase activity	0	1	0	639	21	0	1
GO:0008654	Phospholipid biosynthetic process	0	1	0	639	46	0	1
GO:0008970	Phosphatidylcholine 1-acylhydrolase activity	0	1	0	639	10	0	1
GO:0008641	Small protein activating enzyme activity	0	1	0	639	41	0	1
GO:0008610	Lipid biosynthetic process	0	1	0	639	15	0	1
GO:0008601	Protein phosphatase type 2A regulator activity	0	1	0	639	53	0	1
GO:0008565	Protein transporter activity	0	1	0	639	88	0	1
GO:0008553	Hydrogen-exporting ATPase activity, phosphorylative mechanism	0	1	0	639	29	0	1
GO:0008540	Proteasome regulatory particle, base subcomplex	0	1	0	639	13	0	1
GO:0008536	Ran GTPase binding	0	1	0	639	55	0	1
GO:0008519	Ammonium transmembrane transporter activity	0	1	0	639	17	0	1
GO:0008643	Carbohydrate transport	0	1	0	639	80	0	1
GO:0008515	Sucrose transmembrane transporter activity	0	1	0	639	32	0	1
GO:0009001	Serine O-acetyltransferase activity	0	1	0	639	16	0	1
GO:0009266	Response to temperature stimulus	0	1	0	639	12	0	1
GO:0009231	Riboflavin biosynthetic process	0	1	0	639	23	0	1
GO:0009228	Thiamine biosynthetic process	0	1	0	639	10	0	1
GO:0009165	Nucleotide biosynthetic process	0	1	0	639	11	0	1
GO:0009157	Deoxyribonucleoside monophosphate biosynthetic process	0	1	0	639	13	0	1
GO:0009116	Nucleoside metabolic process	0	1	0	639	63	0	1
GO:0009113	Purine nucleobase biosynthetic process	0	1	0	639	15	0	1
GO:0009052	Pentose-phosphate shunt, non-oxidative branch	0	1	0	639	12	0	1
GO:0009107	Lipoate biosynthetic process	0	1	0	639	13	0	1
GO:0009097	Isoleucine biosynthetic process	0	1	0	639	18	0	1
GO:0009094	L-phenylalanine biosynthetic process	0	1	0	639	24	0	1
GO:0009089	Lysine biosynthetic process via diaminopimelate	0	1	0	639	36	0	1
GO:0009086	Methionine biosynthetic process	0	1	0	639	29	0	1
GO:0009082	Branched-chain amino acid biosynthetic process	0	1	0	639	25	0	1
GO:0009072	Aromatic amino acid family metabolic process	0	1	0	639	13	0	1
GO:0009060	Aerobic respiration	0	1	0	639	13	0	1
GO:0009098	Leucine biosynthetic process	0	1	0	639	16	0	1
GO:0008444	CDP-diacylglycerol-glycerol-3-phosphate 3-phosphatidyltransferase activity	0	1	0	639	10	0	1
GO:0008441	3'(2'),5'-bisphosphate nucleotidase activity	0	1	0	639	14	0	1
GO:0008242	Omega peptidase activity	0	1	0	639	13	0	1
GO:0008237	Metallopeptidase activity	0	1	0	639	29	0	1
GO:0008236	Serine-type peptidase activity	0	1	0	639	66	0	1
GO:0008235	Metalloexopeptidase activity	0	1	0	639	15	0	1
GO:0008233	Peptidase activity	0	1	0	639	59	0	1
GO:0008200	Ion channel inhibitor activity	0	1	0	639	20	0	1
GO:0008250	Oligosaccharyltransferase complex	0	1	0	639	15	0	1
GO:0008199	Ferric iron binding	0	1	0	639	13	0	1
GO:0008180	COP9 signalosome	0	1	0	639	11	0	1
GO:0008177	Succinate dehydrogenase (ubiquinone) activity	0	1	0	639	16	0	1
GO:0008173	RNA methyltransferase activity	0	1	0	639	29	0	1
GO:0008168	Methyltransferase activity	0.716565	1	2	639	440	3.12e-05	1
GO:0008138	Protein tyrosine/serine/threonine phosphatase activity	0	1	0	639	46	0	1
GO:0008137	NADH dehydrogenase (ubiquinone) activity	0	1	0	639	44	0	1
GO:0008134	Transcription factor binding	0	1	0	639	14	0	1
GO:0008198	Ferrous iron binding	0	1	0	639	13	0	1
GO:0008266	Poly(U) RNA binding	0	1	0	639	18	0	1
GO:0008430	Selenium binding	0	1	0	639	15	0	1
GO:0008428	Ribonuclease inhibitor activity	0	1	0	639	10	0	1
GO:0008408	3'-5' exonuclease activity	0	1	0	639	42	0	1
GO:0008380	RNA splicing	0	1	0	639	27	0	1
GO:0008378	Galactosyltransferase activity	0	1	0	639	60	0	1
GO:0008375	Acetylglucosaminyltransferase activity	0	1	0	639	130	0	1
GO:0008374	O-acyltransferase activity	0	1	0	639	33	0	1
GO:0008324	Cation transmembrane transporter activity	0	1	0	639	41	0	1
GO:0008318	Protein prenyltransferase activity	0	1	0	639	13	0	1
GO:0008312	7S RNA binding	0	1	0	639	37	0	1
GO:0008308	Voltage-gated anion channel activity	0	1	0	639	16	0	1
GO:0008299	Isoprenoid biosynthetic process	0	1	0	639	65	0	1
GO:0008295	Spermidine biosynthetic process	0	1	0	639	33	0	1
GO:0008285	Negative regulation of cell proliferation	0	1	0	639	11	0	1
GO:0008284	Positive regulation of cell proliferation	0	1	0	639	26	0	1
GO:0008283	Cell proliferation	0	1	0	639	58	0	1
GO:0008272	Sulfate transport	0	1	0	639	13	0	1
GO:0009294	DNA mediated transformation	0	1	0	639	23	0	1
GO:0008131	Primary amine oxidase activity	0	1	0	639	23	0	1
GO:0009298	GDP-mannose biosynthetic process	0	1	0	639	17	0	1
GO:0009308	Amine metabolic process	0	1	0	639	21	0	1
GO:0009682	Induced systemic resistance	0	1	0	639	12	0	1
GO:0009658	Chloroplast organization	0	1	0	639	99	0	1
GO:0009657	Plastid organization	0	1	0	639	11	0	1
GO:0009654	Photosystem II oxygen evolving complex	0	1	0	639	69	0	1
GO:0009691	Cytokinin biosynthetic process	0	1	0	639	38	0	1
GO:0009645	Response to low light intensity stimulus	0	1	0	639	11	0	1
GO:0009642	Response to light intensity	0	1	0	639	11	0	1
GO:0009641	Shade avoidance	0	1	0	639	14	0	1
GO:0009640	Photomorphogenesis	0	1	0	639	36	0	1
GO:0009638	Phototropism	0	1	0	639	13	0	1
GO:0009637	Response to blue light	0	1	0	639	37	0	1
GO:0009646	Response to absence of light	0	1	0	639	23	0	1
GO:0009630	Gravitropism	0	1	0	639	25	0	1
GO:0009693	Ethylene biosynthetic process	0	1	0	639	10	0	1
GO:0009704	De-etiolation	0	1	0	639	12	0	1
GO:0009772	Photosynthetic electron transport in photosystem II	0	1	0	639	11	0	1
GO:0009767	Photosynthetic electron transport chain	0	1	0	639	22	0	1
GO:0009750	Response to fructose	0	1	0	639	16	0	1
GO:0009749	Response to glucose	0	1	0	639	33	0	1
GO:0009744	Response to sucrose	0	1	0	639	54	0	1
GO:0009742	Brassinosteroid mediated signaling pathway	0	1	0	639	51	0	1
GO:0009741	Response to brassinosteroid	0	1	0	639	34	0	1
GO:0009740	Gibberellic acid mediated signaling pathway	0	1	0	639	13	0	1
GO:0009695	Jasmonic acid biosynthetic process	0	1	0	639	20	0	1
GO:0009739	Response to gibberellin	0	1	0	639	78	0	1
GO:0009737	Response to abscisic acid	0.946351	1	2	639	334	3.12e-05	1
GO:0009736	Cytokinin-activated signaling pathway	0	1	0	639	23	0	1
GO:0009734	Auxin-activated signaling pathway	0.685631	1	1	639	230	1.56e-05	1
GO:0009718	Anthocyanin-containing compound biosynthetic process	0	1	0	639	14	0	1
GO:0009706	Chloroplast inner membrane	0	1	0	639	40	0	1
GO:0009738	Abscisic acid-activated signaling pathway	0	1	0	639	44	0	1
GO:0009627	Systemic acquired resistance	0	1	0	639	31	0	1
GO:0009626	Plant-type hypersensitive response	0	1	0	639	29	0	1
GO:0009625	Response to insect	0	1	0	639	23	0	1
GO:0009504	Cell plate	0	1	0	639	31	0	1
GO:0009452	7-methylguanosine RNA capping	0	1	0	639	10	0	1
GO:0009451	RNA modification	0	1	0	639	11	0	1
GO:0009423	Chorismate biosynthetic process	0	1	0	639	11	0	1
GO:0009508	Plastid chromosome	0	1	0	639	17	0	1
GO:0009396	Folic acid-containing compound biosynthetic process	0	1	0	639	25	0	1
GO:0009360	DNA polymerase III complex	0	1	0	639	16	0	1
GO:0009331	Glycerol-3-phosphate dehydrogenase complex	0	1	0	639	18	0	1
GO:0009317	Acetyl-CoA carboxylase complex	0	1	0	639	18	0	1
GO:0009415	Response to water	0	1	0	639	18	0	1
GO:0009522	Photosystem I	0	1	0	639	113	0	1
GO:0009523	Photosystem II	0	1	0	639	101	0	1
GO:0009524	Phragmoplast	0	1	0	639	55	0	1
GO:0009620	Response to fungus	0	1	0	639	44	0	1
GO:0009617	Response to bacterium	0	1	0	639	51	0	1
GO:0009579	Thylakoid	0	1	0	639	58	0	1
GO:0009574	Preprophase band	0	1	0	639	17	0	1
GO:0009567	Double fertilization forming a zygote and endosperm	0	1	0	639	27	0	1
GO:0009556	Microsporogenesis	0	1	0	639	29	0	1
GO:0009543	Chloroplast thylakoid lumen	0	1	0	639	46	0	1
GO:0009538	Photosystem I reaction center	0	1	0	639	25	0	1
GO:0009536	Plastid	0	1	0	639	98	0	1
GO:0009534	Chloroplast thylakoid	0	1	0	639	64	0	1
GO:0009306	Protein secretion	0	1	0	639	20	0	1
GO:0006090	Pyruvate metabolic process	0	1	0	639	10	0	1
GO:0008121	Ubiquinol-cytochrome-c reductase activity	0	1	0	639	21	0	1
GO:0008107	Galactoside 2-alpha-L-fucosyltransferase activity	0	1	0	639	36	0	1
GO:0006465	Signal peptide processing	0	1	0	639	37	0	1
GO:0006452	Translational frameshifting	0	1	0	639	13	0	1
GO:0006450	Regulation of translational fidelity	0	1	0	639	37	0	1
GO:0006446	Regulation of translational initiation	0	1	0	639	57	0	1
GO:0006438	Valyl-tRNA aminoacylation	0	1	0	639	12	0	1
GO:0006471	Protein ADP-ribosylation	0	1	0	639	10	0	1
GO:0006436	Tryptophanyl-tRNA aminoacylation	0	1	0	639	12	0	1
GO:0006432	Phenylalanyl-tRNA aminoacylation	0	1	0	639	10	0	1
GO:0006426	Glycyl-tRNA aminoacylation	0	1	0	639	10	0	1
GO:0006421	Asparaginyl-tRNA aminoacylation	0	1	0	639	12	0	1
GO:0006415	Translational termination	0	1	0	639	23	0	1
GO:0006414	Translational elongation	0	1	0	639	75	0	1
GO:0006434	Seryl-tRNA aminoacylation	0	1	0	639	10	0	1
GO:0006406	mRNA export from nucleus	0	1	0	639	11	0	1
GO:0006479	Protein methylation	0	1	0	639	35	0	1
GO:0006487	Protein N-linked glycosylation	0	1	0	639	33	0	1
GO:0006561	Proline biosynthetic process	0	1	0	639	21	0	1
GO:0006557	S-adenosylmethioninamine biosynthetic process	0	1	0	639	11	0	1
GO:0006542	Glutamine biosynthetic process	0	1	0	639	24	0	1
GO:0006536	Glutamate metabolic process	0	1	0	639	16	0	1
GO:0006529	Asparagine biosynthetic process	0	1	0	639	11	0	1
GO:0006527	Arginine catabolic process	0	1	0	639	10	0	1
GO:0006526	Arginine biosynthetic process	0	1	0	639	27	0	1
GO:0006517	Protein deglycosylation	0	1	0	639	13	0	1
GO:0006508	Proteolysis	0.974887	1	9	639	1459	0.000140368	1
GO:0006506	GPI anchor biosynthetic process	0	1	0	639	28	0	1
GO:0006535	Cysteine biosynthetic process from serine	0	1	0	639	47	0	1
GO:0006402	mRNA catabolic process	0	1	0	639	12	0	1
GO:0006400	tRNA modification	0	1	0	639	17	0	1
GO:0006260	DNA replication	0	1	0	639	142	0	1
GO:0006241	CTP biosynthetic process	0	1	0	639	18	0	1
GO:0006228	UTP biosynthetic process	0	1	0	639	18	0	1
GO:0006221	Pyrimidine nucleotide biosynthetic process	0	1	0	639	17	0	1
GO:0006189	'de novo' IMP biosynthetic process	0	1	0	639	25	0	1
GO:0006183	GTP biosynthetic process	0	1	0	639	18	0	1
GO:0006168	Adenine salvage	0	1	0	639	14	0	1
GO:0006265	DNA topological change	0	1	0	639	47	0	1
GO:0006165	Nucleoside diphosphate phosphorylation	0	1	0	639	18	0	1
GO:0006139	Nucleobase-containing compound metabolic process	0	1	0	639	20	0	1
GO:0006122	Mitochondrial electron transport, ubiquinol to cytochrome c	0	1	0	639	14	0	1
GO:0006108	Malate metabolic process	0	1	0	639	49	0	1
GO:0006102	Isocitrate metabolic process	0	1	0	639	18	0	1
GO:0006101	Citrate metabolic process	0	1	0	639	10	0	1
GO:0006099	Tricarboxylic acid cycle	0	1	0	639	123	0	1
GO:0006096	Glycolytic process	0	1	0	639	143	0	1
GO:0006164	Purine nucleotide biosynthetic process	0	1	0	639	17	0	1
GO:0006270	DNA replication initiation	0	1	0	639	30	0	1
GO:0006284	Base-excision repair	0	1	0	639	50	0	1
GO:0006396	RNA processing	0	1	0	639	151	0	1
GO:0006388	tRNA splicing, via endonucleolytic cleavage and ligation	0	1	0	639	17	0	1
GO:0006378	mRNA polyadenylation	0	1	0	639	18	0	1
GO:0006376	mRNA splice site selection	0	1	0	639	11	0	1
GO:0006370	7-methylguanosine mRNA capping	0	1	0	639	10	0	1
GO:0006367	Transcription initiation from RNA polymerase II promoter	0	1	0	639	52	0	1
GO:0006364	rRNA processing	0	1	0	639	110	0	1
GO:0006357	Regulation of transcription from RNA polymerase II promoter	0	1	0	639	51	0	1
GO:0006352	DNA-templated transcription, initiation	0	1	0	639	87	0	1
GO:0006349	Regulation of gene expression by genetic imprinting	0	1	0	639	13	0	1
GO:0006334	Nucleosome assembly	0	1	0	639	112	0	1
GO:0006310	DNA recombination	0	1	0	639	61	0	1
GO:0006308	DNA catabolic process	0	1	0	639	15	0	1
GO:0006306	DNA methylation	0	1	0	639	23	0	1
GO:0006303	Double-strand break repair via nonhomologous end joining	0	1	0	639	11	0	1
GO:0006302	Double-strand break repair	0	1	0	639	12	0	1
GO:0006298	Mismatch repair	0	1	0	639	29	0	1
GO:0006289	Nucleotide-excision repair	0	1	0	639	45	0	1
GO:0008113	Peptide-methionine (S)-S-oxide reductase activity	0	1	0	639	23	0	1
GO:0006597	Spermine biosynthetic process	0	1	0	639	25	0	1
GO:0006606	Protein import into nucleus	0	1	0	639	35	0	1
GO:0007049	Cell cycle	0	1	0	639	30	0	1
GO:0007034	Vacuolar transport	0	1	0	639	67	0	1
GO:0007031	Peroxisome organization	0	1	0	639	14	0	1
GO:0007030	Golgi organization	0	1	0	639	18	0	1
GO:0007020	Microtubule nucleation	0	1	0	639	18	0	1
GO:0007018	Microtubule-based movement	0.89768	1	1	639	176	1.56e-05	1
GO:0007017	Microtubule-based process	0	1	0	639	86	0	1
GO:0007015	Actin filament organization	0	1	0	639	12	0	1
GO:0007050	Cell cycle arrest	0	1	0	639	28	0	1
GO:0007010	Cytoskeleton organization	0	1	0	639	98	0	1
GO:0006997	Nucleus organization	0	1	0	639	10	0	1
GO:0006974	Cellular response to DNA damage stimulus	0	1	0	639	18	0	1
GO:0006949	Syncytium formation	0	1	0	639	15	0	1
GO:0006914	Autophagy	0	1	0	639	66	0	1
GO:0006913	Nucleocytoplasmic transport	0	1	0	639	10	0	1
GO:0007005	Mitochondrion organization	0	1	0	639	37	0	1
GO:0006904	Vesicle docking involved in exocytosis	0	1	0	639	41	0	1
GO:0007067	Mitotic nuclear division	0	1	0	639	23	0	1
GO:0007131	Reciprocal meiotic recombination	0	1	0	639	16	0	1
GO:0008097	5S rRNA binding	0	1	0	639	15	0	1
GO:0008094	DNA-dependent ATPase activity	0	1	0	639	29	0	1
GO:0008083	Growth factor activity	0	1	0	639	31	0	1
GO:0008061	Chitin binding	0	1	0	639	46	0	1
GO:0008047	Enzyme activator activity	0	1	0	639	21	0	1
GO:0008033	tRNA processing	0	1	0	639	74	0	1
GO:0008026	ATP-dependent helicase activity	0	1	0	639	37	0	1
GO:0007129	Synapsis	0	1	0	639	13	0	1
GO:0008022	Protein C-terminus binding	0	1	0	639	11	0	1
GO:0007275	Multicellular organism development	0	1	0	639	75	0	1
GO:0007205	Protein kinase C-activating G-protein coupled receptor signaling pathway	0	1	0	639	25	0	1
GO:0007186	G-protein coupled receptor signaling pathway	0	1	0	639	38	0	1
GO:0008017	Microtubule binding	0.640752	1	1	639	246	1.56e-05	1
GO:0006897	Endocytosis	0	1	0	639	19	0	1
GO:0006891	Intra-Golgi vesicle-mediated transport	0	1	0	639	10	0	1
GO:0006890	Retrograde vesicle-mediated transport, Golgi to ER	0	1	0	639	13	0	1
GO:0006754	ATP biosynthetic process	0	1	0	639	31	0	1
GO:0006750	Glutathione biosynthetic process	0	1	0	639	14	0	1
GO:0006749	Glutathione metabolic process	0	1	0	639	38	0	1
GO:0006741	NADP biosynthetic process	0	1	0	639	13	0	1
GO:0006725	Cellular aromatic compound metabolic process	0	1	0	639	12	0	1
GO:0006694	Steroid biosynthetic process	0	1	0	639	15	0	1
GO:0006777	Mo-molybdopterin cofactor biosynthetic process	0	1	0	639	20	0	1
GO:0006680	Glucosylceramide catabolic process	0	1	0	639	10	0	1
GO:0006662	Glycerol ether metabolic process	0	1	0	639	13	0	1
GO:0006635	Fatty acid beta-oxidation	0	1	0	639	31	0	1
GO:0006631	Fatty acid metabolic process	0	1	0	639	32	0	1
GO:0006623	Protein targeting to vacuole	0	1	0	639	19	0	1
GO:0006621	Protein retention in ER lumen	0	1	0	639	26	0	1
GO:0006614	SRP-dependent cotranslational protein targeting to membrane	0	1	0	639	49	0	1
GO:0006665	Sphingolipid metabolic process	0	1	0	639	10	0	1
GO:0006779	Porphyrin-containing compound biosynthetic process	0	1	0	639	24	0	1
GO:0006782	Protoporphyrinogen IX biosynthetic process	0	1	0	639	15	0	1
GO:0006790	Sulfur compound metabolic process	0	1	0	639	21	0	1
GO:0006888	ER to Golgi vesicle-mediated transport	0	1	0	639	58	0	1
GO:0006885	Regulation of pH	0	1	0	639	20	0	1
GO:0006879	Cellular iron ion homeostasis	0	1	0	639	17	0	1
GO:0006869	Lipid transport	0	1	0	639	89	0	1
GO:0006857	Oligopeptide transport	0	1	0	639	63	0	1
GO:0006850	Mitochondrial pyruvate transport	0	1	0	639	13	0	1
GO:0006839	Mitochondrial transport	0	1	0	639	13	0	1
GO:0006833	Water transport	0	1	0	639	11	0	1
GO:0006821	Chloride transport	0	1	0	639	26	0	1
GO:0006817	Phosphate ion transport	0	1	0	639	25	0	1
GO:0006814	Sodium ion transport	0	1	0	639	21	0	1
GO:0006812	Cation transport	0	1	0	639	10	0	1
GO:0006811	Ion transport	0	1	0	639	64	0	1
GO:0006810	Transport	0.899786	1	4	639	702	6.24e-05	1
GO:0006807	Nitrogen compound metabolic process	0	1	0	639	33	0	1
GO:0006796	Phosphate-containing compound metabolic process	0	1	0	639	31	0	1
GO:0006605	Protein targeting	0	1	0	639	19	0	1
GO:2001070	Starch binding	0	1	0	639	25	0	1

[truncated: 13 more sheets: Table S11, Table S12, Table S13, Table S14, Table S15, Table S16, Table S17, Table S18, Table S19, Table S20, Table S21, Table S22, Table S23]
